# Supplementary material for: Incidence of gestational trophoblastic disease in South Korea: a longitudinal, population-based study
Source: PeerJ. 2019 Feb 20;7:e6490. doi: 10.7717/peerj.6490 (PMC6387577; doi:10.7717/peerj.6490)
Supplement: Supplemental Information 1 [file peerj-07-6490-s001.csv]

NO	NO2	SEX_TP_CD	PAT_AGE	agg	SamplingWeight	ect_final	abort_final	del_final	hmole_temporary	year	sum_preg	O01_1	O010_1	O011_1	O019_1	D392_1	C58_1	total	O01_2	hmole_final0	hmole_final1	sum_preg2	sum_preg3	MAIDCL_CD	MAIDCL_CD_1
47	47	2	30	7	7.69223	0	0	1	0	1	1	0	0	0	0	0	0	1	0	0	0	1	1	0	0
80	80	2	30	7	7.69223	0	0	1	0	1	1	0	0	0	0	0	0	1	0	0	0	1	1	0	0
127	127	2	29	6	7.69223	0	0	1	0	1	1	0	0	0	0	0	0	1	0	0	0	1	1	0	0
128	128	2	36	8	7.69239	0	0	1	0	1	1	0	0	0	0	0	0	1	0	0	0	1	1	0	0
153	153	2	32	7	7.69223	0	0	1	0	1	1	0	0	0	0	0	0	1	0	0	0	1	1	0	0
155	155	2	31	7	7.69223	0	0	1	0	1	1	0	0	0	0	0	0	1	0	0	0	1	1	0	0
190	190	2	43	9	7.69228	0	0	1	0	1	1	0	0	0	0	0	0	1	0	0	0	1	1	0	0
206	206	2	37	8	7.69239	0	0	1	0	1	1	0	0	0	0	0	0	1	0	0	0	1	1	0	0
211	211	2	36	8	7.69239	0	0	1	0	1	1	0	0	0	0	0	0	1	0	0	0	1	1	0	0
323	323	2	30	7	7.69223	0	0	1	0	1	1	0	0	0	0	0	0	1	0	0	0	1	1	0	0
356	356	2	25	6	7.69238	0	0	1	0	1	1	0	0	0	0	0	0	1	0	0	0	1	1	0	0
364	364	2	28	6	7.69238	0	0	1	0	1	1	0	0	0	0	0	0	1	0	0	0	1	1	0	0
365	365	2	18	4	7.69246	0	0	1	0	1	1	0	0	0	0	0	0	1	0	0	0	1	1	0	0
393	393	2	32	7	7.69223	0	0	1	0	1	1	0	0	0	0	0	0	1	0	0	0	1	1	0	0
422	422	2	25	6	7.69238	0	0	1	0	1	1	0	0	0	0	0	0	1	0	0	0	1	1	0	0
482	482	2	34	7	7.69239	0	0	1	0	1	1	0	0	0	0	0	0	1	0	0	0	1	1	0	0
489	489	2	31	7	7.69223	0	0	1	0	1	1	0	0	0	0	0	0	1	0	0	0	1	1	0	0
513	513	2	37	8	7.69239	0	1	0	0	1	1	0	0	0	0	0	0	1	0	0	0	1	1	0	0
522	522	2	36	8	7.69239	0	0	1	0	1	1	0	0	0	0	0	0	1	0	0	0	1	1	0	0
535	535	2	32	7	7.69223	0	0	1	0	1	1	0	0	0	0	0	0	1	0	0	0	1	1	0	0
544	544	2	31	7	7.69223	0	0	1	0	1	1	0	0	0	0	0	0	1	0	0	0	1	1	0	0
550	550	2	26	6	7.69238	0	0	1	0	1	1	0	0	0	0	0	0	1	0	0	0	1	1	0	0
555	555	2	24	5	7.69238	0	0	1	0	1	1	0	0	0	0	0	0	1	0	0	0	1	1	0	0
581	581	2	28	6	7.69238	0	0	1	0	1	1	0	0	0	0	0	0	1	0	0	0	1	1	0	0
588	588	2	19	4	7.69246	0	0	1	0	1	1	0	0	0	0	0	0	1	0	0	0	1	1	0	0
627	627	2	32	7	7.69223	0	0	1	0	1	1	0	0	0	0	0	0	1	0	0	0	1	1	0	0
646	646	2	32	7	7.69223	0	0	1	0	1	1	0	0	0	0	0	0	1	0	0	0	1	1	0	0
652	652	2	33	7	99.9982	0	1	0	0	1	1	0	0	0	0	0	0	1	0	0	0	1	1	0	0
664	664	2	29	6	7.69238	0	0	1	0	1	1	0	0	0	0	0	0	1	0	0	0	1	1	0	0
718	718	2	26	6	7.69238	0	0	1	0	1	1	0	0	0	0	0	0	1	0	0	0	1	1	0	0
732	732	2	42	9	7.69228	0	0	1	0	1	1	0	0	0	0	0	0	1	0	0	0	1	1	0	0
779	779	2	25	6	7.69238	0	0	1	0	1	1	0	0	0	0	0	0	1	0	0	0	1	1	0	0
794	794	2	34	7	7.69223	0	0	1	0	1	1	0	0	0	0	0	0	1	0	0	0	1	1	0	0
827	827	2	27	6	7.69238	0	0	1	0	1	1	0	0	0	0	0	0	1	0	0	0	1	1	0	0
938	938	2	30	7	7.69223	0	0	1	0	1	1	0	0	0	0	0	0	1	0	0	0	1	1	0	0
981	981	2	30	7	7.69223	0	0	1	0	1	1	0	0	0	0	0	0	1	0	0	0	1	1	0	0
996	996	2	27	6	7.69238	0	0	1	0	1	1	0	0	0	0	0	0	1	0	0	0	1	1	0	0
1013	1013	2	29	6	7.69238	0	0	1	0	1	1	0	0	0	0	0	0	1	0	0	0	1	1	0	0
1027	1027	2	35	8	7.69239	0	0	1	0	1	1	0	0	0	0	0	0	1	0	0	0	1	1	0	0
1031	1031	2	26	6	7.69238	0	0	1	0	1	1	0	0	0	0	0	0	1	0	0	0	1	1	0	0
1056	1056	2	30	7	7.69223	0	0	1	0	1	1	0	0	0	0	0	0	1	0	0	0	1	1	0	0
1085	1085	2	23	5	7.69236	0	0	1	0	1	1	0	0	0	0	0	0	1	0	0	0	1	1	0	0
1093	1093	2	35	8	7.69239	0	0	1	0	1	1	0	0	0	0	0	0	1	0	0	0	1	1	0	0
1120	1120	2	30	7	7.69223	0	0	1	0	1	1	0	0	0	0	0	0	1	0	0	0	1	1	0	0
1138	1138	2	29	6	7.69223	0	0	1	0	1	1	0	0	0	0	0	0	1	0	0	0	1	1	0	0
1185	1185	2	33	7	7.69223	0	0	1	0	1	1	0	0	0	0	0	0	1	0	0	0	1	1	0	0
1220	1220	2	30	7	7.69223	0	0	1	0	1	1	0	0	0	0	0	0	1	0	0	0	1	1	0	0
1285	1285	2	25	6	7.69238	0	0	1	0	1	1	0	0	0	0	0	0	1	0	0	0	1	1	0	0
1308	1308	2	36	8	7.69239	0	0	1	0	1	1	0	0	0	0	0	0	1	0	0	0	1	1	0	0
1330	1330	2	25	6	7.69238	0	0	1	0	1	1	0	0	0	0	0	0	1	0	0	0	1	1	0	0
1338	1338	2	32	7	7.69223	0	0	1	0	1	1	0	0	0	0	0	0	1	0	0	0	1	1	0	0
1391	1391	2	18	4	7.69246	0	0	1	0	1	1	0	0	0	0	0	0	1	0	0	0	1	1	0	0
1408	1408	2	16	4	7.69246	0	0	1	0	1	1	0	0	0	0	0	0	1	0	0	0	1	1	1	1
1416	1416	2	24	5	7.69238	0	0	1	0	1	1	0	0	0	0	0	0	1	0	0	0	1	1	0	0
1424	1424	2	29	6	7.69238	0	0	1	0	1	1	0	0	0	0	0	0	1	0	0	0	1	1	0	0
1437	1437	2	29	6	7.69223	0	0	1	0	1	1	0	0	0	0	0	0	1	0	0	0	1	1	0	0
1442	1442	2	30	7	7.69223	0	0	1	0	1	1	0	0	0	0	0	0	1	0	0	0	1	1	0	0
1446	1446	2	30	7	7.69223	0	0	1	0	1	1	0	0	0	0	0	0	1	0	0	0	1	1	0	0
1457	1457	2	33	7	7.69223	0	0	1	0	1	1	0	0	0	0	0	0	1	0	0	0	1	1	0	0
1481	1481	2	30	7	7.69223	0	0	1	0	1	1	0	0	0	0	0	0	1	0	0	0	1	1	0	0
1492	1492	2	33	7	7.69223	0	0	1	0	1	1	0	0	0	0	0	0	1	0	0	0	1	1	0	0
1543	1543	2	23	5	7.69236	0	0	1	0	1	1	0	0	0	0	0	0	1	0	0	0	1	1	0	0
1566	1566	2	30	7	7.69223	0	0	1	0	1	1	0	0	0	0	0	0	1	0	0	0	1	1	0	0
1573	1573	2	33	7	7.69223	0	0	1	0	1	1	0	0	0	0	0	0	1	0	0	0	1	1	0	0
1603	1603	2	27	6	7.69238	0	0	1	0	1	1	0	0	0	0	0	0	1	0	0	0	1	1	0	0
1617	1617	2	32	7	7.69223	0	0	1	0	1	1	0	0	0	0	0	0	1	0	0	0	1	1	0	0
1638	1638	2	33	7	7.69223	0	0	1	0	1	1	0	0	0	0	0	0	1	0	0	0	1	1	0	0
1695	1695	2	30	7	7.69223	0	0	1	0	1	1	0	0	0	0	0	0	1	0	0	0	1	1	0	0
1711	1711	2	33	7	7.69223	0	0	1	0	1	1	0	0	0	0	0	0	1	0	0	0	1	1	0	0
1728	1728	2	42	9	100.003	0	1	0	0	1	1	0	0	0	0	0	0	1	0	0	0	1	1	0	0
1745	1745	2	26	6	7.69238	0	0	1	0	1	1	0	0	0	0	0	0	1	0	0	0	1	1	0	0
1757	1757	2	31	7	7.69223	0	0	1	0	1	1	0	0	0	0	0	0	1	0	0	0	1	1	0	0
1769	1769	2	35	8	7.69239	0	0	1	0	1	1	0	0	0	0	0	0	1	0	0	0	1	1	0	0
1778	1778	2	23	5	7.69236	0	0	1	0	1	1	0	0	0	0	0	0	1	0	0	0	1	1	0	0
1787	1787	2	33	7	7.69223	0	0	1	0	1	1	0	0	0	0	0	0	1	0	0	0	1	1	0	0
1788	1788	2	33	7	7.69223	0	0	1	0	1	1	0	0	0	0	0	0	1	0	0	0	1	1	0	0
1848	1848	2	35	8	7.69239	0	0	1	0	1	1	0	0	0	0	0	0	1	0	0	0	1	1	0	0
1851	1851	2	24	5	7.69236	0	0	1	0	1	1	0	0	0	0	0	0	1	0	0	0	1	1	0	0
1854	1854	2	31	7	7.69223	0	0	1	0	1	1	0	0	0	0	0	0	1	0	0	0	1	1	0	0
1866	1866	2	32	7	7.69223	0	0	1	0	1	1	0	0	0	0	0	0	1	0	0	0	1	1	0	0
1868	1868	2	19	4	7.69246	0	0	1	0	1	1	0	0	0	0	0	0	1	0	0	0	1	1	2	1
1902	1902	2	33	7	7.69223	0	0	1	0	1	1	0	0	0	0	0	0	1	0	0	0	1	1	0	0
1974	1974	2	28	6	7.69238	0	0	1	0	1	1	0	0	0	0	0	0	1	0	0	0	1	1	0	0
2050	2050	2	34	7	7.69239	0	0	1	0	1	1	0	0	0	0	0	0	1	0	0	0	1	1	0	0
2060	2060	2	31	7	7.69223	0	0	1	0	1	1	0	0	0	0	0	0	1	0	0	0	1	1	0	0
2062	2062	2	35	8	7.69239	0	0	1	0	1	1	0	0	0	0	0	0	1	0	0	0	1	1	0	0
2066	2066	2	27	6	7.69238	0	0	1	0	1	1	0	0	0	0	0	0	1	0	0	0	1	1	0	0
2079	2079	2	28	6	7.69238	0	0	1	0	1	1	0	0	0	0	0	0	1	0	0	0	1	1	0	0
2102	2102	2	28	6	7.69238	0	0	1	0	1	1	0	0	0	0	0	0	1	0	0	0	1	1	0	0
2107	2107	2	26	6	7.69238	0	0	1	0	1	1	0	0	0	0	0	0	1	0	0	0	1	1	0	0
2122	2122	2	39	8	7.69239	0	0	1	0	1	1	0	0	0	0	0	0	1	0	0	0	1	1	0	0
2135	2135	2	28	6	7.69238	0	0	1	0	1	1	0	0	0	0	0	0	1	0	0	0	1	1	0	0
2146	2146	2	30	7	7.69223	0	0	1	0	1	1	0	0	0	0	0	0	1	0	0	0	1	1	0	0
2168	2168	2	30	7	7.69223	0	0	1	0	1	1	0	0	0	0	0	0	1	0	0	0	1	1	0	0
2181	2181	2	30	7	7.69223	0	0	1	0	1	1	0	0	0	0	0	0	1	0	0	0	1	1	0	0
2189	2189	2	35	8	7.69239	0	0	1	0	1	1	0	0	0	0	0	0	1	0	0	0	1	1	0	0
2222	2222	2	35	8	99.9978	0	1	0	0	1	1	0	0	0	0	0	0	1	0	0	0	1	1	0	0
2231	2231	2	29	6	7.69238	0	0	1	0	1	1	0	0	0	0	0	0	1	0	0	0	1	1	0	0
2232	2232	2	30	7	7.69223	0	0	1	0	1	1	0	0	0	0	0	0	1	0	0	0	1	1	0	0
2234	2234	2	34	7	7.69239	0	0	1	0	1	1	0	0	0	0	0	0	1	0	0	0	1	1	0	0
2251	2251	2	28	6	7.69238	0	0	1	0	1	1	0	0	0	0	0	0	1	0	0	0	1	1	0	0
2299	2299	2	29	6	7.69238	0	0	1	0	1	1	0	0	0	0	0	0	1	0	0	0	1	1	0	0
2306	2306	2	31	7	7.69223	0	0	1	0	1	1	0	0	0	0	0	0	1	0	0	0	1	1	0	0
2307	2307	2	37	8	7.69239	0	0	1	0	1	1	0	0	0	0	0	0	1	0	0	0	1	1	0	0
2332	2332	2	21	5	7.69236	0	0	1	0	1	1	0	0	0	0	0	0	1	0	0	0	1	1	0	0
2354	2354	2	29	6	7.69238	0	0	1	0	1	1	0	0	0	0	0	0	1	0	0	0	1	1	0	0
2357	2357	2	30	7	7.69223	0	0	1	0	1	1	0	0	0	0	0	0	1	0	0	0	1	1	0	0
2360	2360	2	20	5	7.69236	0	0	1	0	1	1	0	0	0	0	0	0	1	0	0	0	1	1	0	0
2390	2390	2	34	7	7.69239	0	0	1	0	1	1	0	0	0	0	0	0	1	0	0	0	1	1	0	0
2392	2392	2	36	8	7.69239	0	0	1	0	1	1	0	0	0	0	0	0	1	0	0	0	1	1	0	0
2436	2436	2	31	7	7.69223	0	0	1	0	1	1	0	0	0	0	0	0	1	0	0	0	1	1	0	0
2472	2472	2	23	5	7.69236	0	0	1	0	1	1	0	0	0	0	0	0	1	0	0	0	1	1	0	0
2497	2497	2	29	6	7.69223	0	0	1	0	1	1	0	0	0	0	0	0	1	0	0	0	1	1	0	0
2506	2506	2	27	6	7.69238	0	0	1	0	1	1	0	0	0	0	0	0	1	0	0	0	1	1	0	0
2548	2548	2	29	6	7.69238	0	0	1	0	1	1	0	0	0	0	0	0	1	0	0	0	1	1	0	0
2556	2556	2	28	6	7.69238	0	0	1	0	1	1	0	0	0	0	0	0	1	0	0	0	1	1	0	0
2584	2584	2	40	9	7.69228	0	0	1	0	1	1	0	0	0	0	0	0	1	0	0	0	1	1	0	0
2591	2591	2	27	6	7.69238	0	0	1	0	1	1	0	0	0	0	0	0	1	0	0	0	1	1	0	0
2592	2592	2	34	7	7.69223	0	0	1	0	1	1	0	0	0	0	0	0	1	0	0	0	1	1	0	0
2657	2657	2	36	8	7.69239	0	0	1	0	1	1	0	0	0	0	0	0	1	0	0	0	1	1	0	0
2668	2668	2	30	7	7.69223	0	0	1	0	1	1	0	0	0	0	0	0	1	0	0	0	1	1	0	0
2669	2669	2	29	6	7.69223	0	0	1	0	1	1	0	0	0	0	0	0	1	0	0	0	1	1	0	0
2672	2672	2	36	8	7.69239	0	0	1	0	1	1	0	0	0	0	0	0	1	0	0	0	1	1	0	0
2685	2685	2	29	6	7.69238	0	0	1	0	1	1	0	0	0	0	0	0	1	0	0	0	1	1	0	0
2704	2704	2	28	6	7.69238	0	0	1	0	1	1	0	0	0	0	0	0	1	0	0	0	1	1	0	0
2716	2716	2	27	6	7.69238	0	0	1	0	1	1	0	0	0	0	0	0	1	0	0	0	1	1	0	0
2732	2732	2	30	7	7.69223	0	0	1	0	1	1	0	0	0	0	0	0	1	0	0	0	1	1	0	0
2750	2750	2	23	5	7.69236	0	0	1	0	1	1	0	0	0	0	0	0	1	0	0	0	1	1	0	0
2769	2769	2	39	8	7.69239	0	0	1	0	1	1	0	0	0	0	0	0	1	0	0	0	1	1	0	0
2774	2774	2	25	6	7.69238	0	0	1	0	1	1	0	0	0	0	0	0	1	0	0	0	1	1	1	1
2776	2776	2	25	6	7.69238	0	0	1	0	1	1	0	0	0	0	0	0	1	0	0	0	1	1	0	0
2813	2813	2	27	6	7.69238	0	0	1	0	1	1	0	0	0	0	0	0	1	0	0	0	1	1	0	0
2824	2824	2	28	6	7.69238	0	0	1	0	1	1	0	0	0	0	0	0	1	0	0	0	1	1	0	0
2827	2827	2	33	7	7.69223	0	0	1	0	1	1	0	0	0	0	0	0	1	0	0	0	1	1	0	0
2882	2882	2	32	7	7.69223	0	0	1	0	1	1	0	0	0	0	0	0	1	0	0	0	1	1	0	0
2912	2912	2	30	7	7.69223	0	0	1	0	1	1	0	0	0	0	0	0	1	0	0	0	1	1	0	0
2977	2977	2	32	7	7.69223	0	0	1	0	1	1	0	0	0	0	0	0	1	0	0	0	1	1	0	0
2993	2993	2	36	8	99.9978	0	1	0	0	1	1	0	0	0	0	0	0	1	0	0	0	1	1	0	0
3063	3063	2	29	6	7.69238	0	0	1	0	1	1	0	0	0	0	0	0	1	0	0	0	1	1	0	0
3072	3072	2	26	6	7.69238	0	0	1	0	1	1	0	0	0	0	0	0	1	0	0	0	1	1	0	0
3080	3080	2	36	8	7.69239	0	0	1	0	1	1	0	0	0	0	0	0	1	0	0	0	1	1	0	0
3088	3088	2	32	7	7.69223	0	0	1	0	1	1	0	0	0	0	0	0	1	0	0	0	1	1	0	0
3159	3159	2	34	7	7.69223	0	0	1	0	1	1	0	0	0	0	0	0	1	0	0	0	1	1	0	0
3193	3193	2	33	7	7.69223	0	0	1	0	1	1	0	0	0	0	0	0	1	0	0	0	1	1	0	0
3234	3234	2	32	7	7.69223	0	0	1	0	1	1	0	0	0	0	0	0	1	0	0	0	1	1	0	0
3273	3273	2	36	8	99.9978	0	1	0	0	1	1	0	0	0	0	0	0	1	0	0	0	1	1	0	0
3274	3274	2	26	6	7.69238	0	0	1	0	1	1	0	0	0	0	0	0	1	0	0	0	1	1	0	0
3275	3275	2	34	7	7.69223	0	0	1	0	1	1	0	0	0	0	0	0	1	0	0	0	1	1	0	0
3316	3316	2	28	6	7.69238	0	0	1	0	1	1	0	0	0	0	0	0	1	0	0	0	1	1	0	0
3323	3323	2	28	6	7.69238	0	0	1	0	1	1	0	0	0	0	0	0	1	0	0	0	1	1	0	0
3325	3325	2	31	7	7.69223	0	0	1	0	1	1	0	0	0	0	0	0	1	0	0	0	1	1	0	0
3356	3356	2	26	6	7.69238	0	0	1	0	1	1	0	0	0	0	0	0	1	0	0	0	1	1	0	0
3381	3381	2	35	8	7.69239	0	0	1	0	1	1	0	0	0	0	0	0	1	0	0	0	1	1	0	0
3385	3385	2	32	7	7.69223	0	1	0	0	1	1	0	0	0	0	0	0	1	0	0	0	1	1	0	0
3397	3397	2	34	7	7.69223	0	0	1	0	1	1	0	0	0	0	0	0	1	0	0	0	1	1	0	0
3401	3401	2	33	7	7.69223	0	0	1	0	1	1	0	0	0	0	0	0	1	0	0	0	1	1	0	0
3428	3428	2	32	7	7.69223	0	0	1	0	1	1	0	0	0	0	0	0	1	0	0	0	1	1	0	0
3432	3432	2	33	7	7.69223	0	0	1	0	1	1	0	0	0	0	0	0	1	0	0	0	1	1	0	0
3442	3442	2	28	6	7.69238	0	0	1	0	1	1	0	0	0	0	0	0	1	0	0	0	1	1	0	0
3464	3464	2	31	7	7.69223	0	0	1	0	1	1	0	0	0	0	0	0	1	0	0	0	1	1	0	0
3480	3480	2	30	7	7.69223	0	0	1	0	1	1	0	0	0	0	0	0	1	0	0	0	1	1	1	1
3482	3482	2	34	7	7.69223	0	0	1	0	1	1	0	0	0	0	0	0	1	0	0	0	1	1	0	0
3515	3515	2	28	6	7.69238	0	0	1	0	1	1	0	0	0	0	0	0	1	0	0	0	1	1	0	0
3523	3523	2	39	8	7.69239	0	0	1	0	1	1	0	0	0	0	0	0	1	0	0	0	1	1	0	0
3609	3609	2	32	7	7.69223	0	1	0	0	1	1	0	0	0	0	0	0	1	0	0	0	1	1	0	0
3651	3651	2	28	6	7.69238	0	0	1	0	1	1	0	0	0	0	0	0	1	0	0	0	1	1	0	0
3667	3667	2	25	6	7.69238	0	0	1	0	1	1	0	0	0	0	0	0	1	0	0	0	1	1	0	0
3708	3708	2	30	7	7.69223	0	0	1	0	1	1	0	0	0	0	0	0	1	0	0	0	1	1	0	0
3734	3734	2	29	6	7.69238	0	0	1	0	1	1	0	0	0	0	0	0	1	0	0	0	1	1	0	0
3744	3744	2	29	6	7.69238	0	0	1	0	1	1	0	0	0	0	0	0	1	0	0	0	1	1	0	0
3746	3746	2	31	7	99.9982	0	1	0	0	1	1	0	0	0	0	0	0	1	0	0	0	1	1	0	0
3808	3808	2	27	6	7.69238	0	0	1	0	1	1	0	0	0	0	0	0	1	0	0	0	1	1	0	0
3827	3827	2	28	6	7.69238	0	0	1	0	1	1	0	0	0	0	0	0	1	0	0	0	1	1	0	0
3839	3839	2	26	6	7.69238	0	0	1	0	1	1	0	0	0	0	0	0	1	0	0	0	1	1	0	0
3845	3845	2	33	7	7.69223	0	0	1	0	1	1	0	0	0	0	0	0	1	0	0	0	1	1	0	0
3854	3854	2	32	7	7.69223	0	0	1	0	1	1	0	0	0	0	0	0	1	0	0	0	1	1	0	0
3855	3855	2	29	6	7.69223	0	0	1	0	1	1	0	0	0	0	0	0	1	0	0	0	1	1	0	0
3861	3861	2	32	7	7.69223	0	0	1	0	1	1	0	0	0	0	0	0	1	0	0	0	1	1	0	0
3894	3894	2	29	6	7.69238	0	0	1	0	1	1	0	0	0	0	0	0	1	0	0	0	1	1	0	0
3921	3921	2	33	7	7.69223	0	0	1	0	1	1	0	0	0	0	0	0	1	0	0	0	1	1	0	0
3925	3925	2	35	8	7.69239	0	0	1	0	1	1	0	0	0	0	0	0	1	0	0	0	1	1	0	0
3938	3938	2	22	5	7.69236	0	0	1	0	1	1	0	0	0	0	0	0	1	0	0	0	1	1	0	0
3982	3982	2	38	8	7.69239	0	0	1	0	1	1	0	0	0	0	0	0	1	0	0	0	1	1	0	0
3990	3990	2	28	6	7.69238	0	0	1	0	1	1	0	0	0	0	0	0	1	0	0	0	1	1	0	0
3993	3993	2	29	6	7.69223	0	0	1	0	1	1	0	0	0	0	0	0	1	0	0	0	1	1	0	0
4006	4006	2	31	7	7.69223	0	1	0	0	1	1	0	0	0	0	0	0	1	0	0	0	1	1	0	0
4008	4008	2	28	6	7.69238	0	0	1	0	1	1	0	0	0	0	0	0	1	0	0	0	1	1	0	0
4023	4023	2	28	6	7.69238	0	0	1	0	1	1	0	0	0	0	0	0	1	0	0	0	1	1	0	0
4046	4046	2	21	5	7.69236	0	0	1	0	1	1	0	0	0	0	0	0	1	0	0	0	1	1	0	0
4049	4049	2	31	7	7.69223	0	0	1	0	1	1	0	0	0	0	0	0	1	0	0	0	1	1	0	0
4114	4114	2	26	6	7.69238	0	0	1	0	1	1	0	0	0	0	0	0	1	0	0	0	1	1	0	0
4124	4124	2	35	8	7.69239	0	0	1	0	1	1	0	0	0	0	0	0	1	0	0	0	1	1	0	0
4167	4167	2	28	6	7.69238	0	0	1	0	1	1	0	0	0	0	0	0	1	0	0	0	1	1	0	0
4180	4180	2	31	7	7.69223	0	0	1	0	1	1	0	0	0	0	0	0	1	0	0	0	1	1	0	0
4183	4183	2	32	7	7.69223	0	0	1	0	1	1	0	0	0	0	0	0	1	0	0	0	1	1	0	0
4212	4212	2	32	7	7.69223	0	0	1	0	1	1	0	0	0	0	0	0	1	0	0	0	1	1	0	0
4236	4236	2	34	7	7.69223	0	1	0	0	1	1	0	0	0	0	0	0	1	0	0	0	1	1	0	0
4240	4240	2	25	6	7.69238	0	0	1	0	1	1	0	0	0	0	0	0	1	0	0	0	1	1	0	0
4242	4242	2	34	7	7.69223	0	1	1	0	1	2	0	0	0	0	0	0	1	0	0	0	2	2	0	0
4256	4256	2	33	7	7.69223	0	0	1	0	1	1	0	0	0	0	0	0	1	0	0	0	1	1	0	0
4277	4277	2	28	6	100.001	0	1	0	0	1	1	0	0	0	0	0	0	1	0	0	0	1	1	0	0
4312	4312	2	35	8	7.69239	0	0	1	0	1	1	0	0	0	0	0	0	1	0	0	0	1	1	0	0
4350	4350	2	27	6	7.69238	0	0	1	0	1	1	0	0	0	0	0	0	1	0	0	0	1	1	0	0
4392	4392	2	33	7	7.69223	0	0	1	0	1	1	0	0	0	0	0	0	1	0	0	0	1	1	0	0
4407	4407	2	32	7	7.69223	0	0	1	0	1	1	0	0	0	0	0	0	1	0	0	0	1	1	0	0
4408	4408	2	34	7	7.69223	0	0	1	0	1	1	0	0	0	0	0	0	1	0	0	0	1	1	0	0
4476	4476	2	29	6	7.69238	0	0	1	0	1	1	0	0	0	0	0	0	1	0	0	0	1	1	0	0
4521	4521	2	42	9	7.69228	0	0	1	0	1	1	0	0	0	0	0	0	1	0	0	0	1	1	0	0
4532	4532	2	29	6	7.69223	0	0	1	0	1	1	0	0	0	0	0	0	1	0	0	0	1	1	0	0
4537	4537	2	25	6	7.69238	0	0	1	0	1	1	0	0	0	0	0	0	1	0	0	0	1	1	0	0
4543	4543	2	29	6	7.69238	0	0	1	0	1	1	0	0	0	0	0	0	1	0	0	0	1	1	0	0
4547	4547	2	40	9	7.69228	0	0	1	0	1	1	0	0	0	0	0	0	1	0	0	0	1	1	0	0
4552	4552	2	31	7	7.69223	0	0	1	0	1	1	0	0	0	0	0	0	1	0	0	0	1	1	0	0
4566	4566	2	31	7	7.69223	0	0	1	0	1	1	0	0	0	0	0	0	1	0	0	0	1	1	0	0
4579	4579	2	32	7	7.69223	0	0	1	0	1	1	0	0	0	0	0	0	1	0	0	0	1	1	0	0
4615	4615	2	32	7	7.69223	0	0	1	0	1	1	0	0	0	0	0	0	1	0	0	0	1	1	0	0
4630	4630	2	33	7	7.69223	0	0	1	0	1	1	0	0	0	0	0	0	1	0	0	0	1	1	0	0
4631	4631	2	28	6	7.69238	0	0	1	0	1	1	0	0	0	0	0	0	1	0	0	0	1	1	0	0
4665	4665	2	29	6	7.69238	0	0	1	0	1	1	0	0	0	0	0	0	1	0	0	0	1	1	0	0
4685	4685	2	30	7	7.69223	0	0	1	0	1	1	0	0	0	0	0	0	1	0	0	0	1	1	0	0
4693	4693	2	28	6	7.69238	0	0	1	0	1	1	0	0	0	0	0	0	1	0	0	0	1	1	0	0
4695	4695	2	35	8	7.69239	0	0	1	0	1	1	0	0	0	0	0	0	1	0	0	0	1	1	0	0
4718	4718	2	31	7	7.69223	0	0	1	0	1	1	0	0	0	0	0	0	1	0	0	0	1	1	0	0
4721	4721	2	30	7	7.69223	0	0	1	0	1	1	0	0	0	0	0	0	1	0	0	0	1	1	0	0
4722	4722	2	35	8	7.69239	0	0	1	0	1	1	0	0	0	0	0	0	1	0	0	0	1	1	0	0
4737	4737	2	31	7	7.69223	0	0	1	0	1	1	0	0	0	0	0	0	1	0	0	0	1	1	0	0
4789	4789	2	29	6	7.69238	0	0	1	0	1	1	0	0	0	0	0	0	1	0	0	0	1	1	0	0
4799	4799	2	28	6	7.69238	0	0	1	0	1	1	0	0	0	0	0	0	1	0	0	0	1	1	0	0
4808	4808	2	22	5	7.69236	0	0	1	0	1	1	0	0	0	0	0	0	1	0	0	0	1	1	0	0
4855	4855	2	31	7	7.69223	0	0	1	0	1	1	0	0	0	0	0	0	1	0	0	0	1	1	0	0
4868	4868	2	23	5	7.69236	0	0	1	0	1	1	0	0	0	0	0	0	1	0	0	0	1	1	0	0
4891	4891	2	28	6	7.69238	0	0	1	0	1	1	0	0	0	0	0	0	1	0	0	0	1	1	0	0
4904	4904	2	29	6	7.69238	0	0	1	0	1	1	0	0	0	0	0	0	1	0	0	0	1	1	0	0
4913	4913	2	30	7	7.69223	0	0	1	0	1	1	0	0	0	0	0	0	1	0	0	0	1	1	0	0
4917	4917	2	29	6	7.69238	0	0	1	0	1	1	0	0	0	0	0	0	1	0	0	0	1	1	0	0
4947	4947	2	25	6	7.69238	0	0	1	0	1	1	0	0	0	0	0	0	1	0	0	0	1	1	0	0
4986	4986	2	34	7	7.69223	0	0	1	0	1	1	0	0	0	0	0	0	1	0	0	0	1	1	0	0
4995	4995	2	39	8	7.69239	0	0	1	0	1	1	0	0	0	0	0	0	1	0	0	0	1	1	0	0
5009	5009	2	34	7	7.69223	0	0	1	0	1	1	0	0	0	0	0	0	1	0	0	0	1	1	0	0
5023	5023	2	38	8	7.69239	0	0	1	0	1	1	0	0	0	0	0	0	1	0	0	0	1	1	0	0
5026	5026	2	38	8	7.69239	0	1	0	0	1	1	0	0	0	0	0	0	1	0	0	0	1	1	0	0
5057	5057	2	26	6	7.69238	0	0	1	0	1	1	0	0	0	0	0	0	1	0	0	0	1	1	0	0
5080	5080	2	31	7	7.69223	1	0	0	0	1	1	0	0	0	0	0	0	1	0	0	0	1	1	0	0
5117	5117	2	34	7	7.69223	0	0	1	0	1	1	0	0	0	0	0	0	1	0	0	0	1	1	0	0
5122	5122	2	31	7	7.69223	0	0	1	0	1	1	0	0	0	0	0	0	1	0	0	0	1	1	0	0
5131	5131	2	25	6	7.69238	0	0	1	0	1	1	0	0	0	0	0	0	1	0	0	0	1	1	0	0
5183	5183	2	30	7	7.69223	0	0	1	0	1	1	0	0	0	0	0	0	1	0	0	0	1	1	0	0
5203	5203	2	30	7	7.69223	0	0	1	0	1	1	0	0	0	0	0	0	1	0	0	0	1	1	0	0
5226	5226	2	32	7	7.69223	0	0	1	0	1	1	0	0	0	0	0	0	1	0	0	0	1	1	0	0
5262	5262	2	30	7	7.69223	0	0	1	0	1	1	0	0	0	0	0	0	1	0	0	0	1	1	0	0
5268	5268	2	36	8	7.69239	0	0	1	0	1	1	0	0	0	0	0	0	1	0	0	0	1	1	0	0
5286	5286	2	27	6	7.69238	0	0	1	0	1	1	0	0	0	0	0	0	1	0	0	0	1	1	0	0
5319	5319	2	30	7	7.69223	0	0	1	0	1	1	0	0	0	0	0	0	1	0	0	0	1	1	0	0
5358	5358	2	33	7	7.69223	0	0	1	0	1	1	0	0	0	0	0	0	1	0	0	0	1	1	0	0
5382	5382	2	31	7	7.69223	0	0	1	0	1	1	0	0	0	0	0	0	1	0	0	0	1	1	0	0
5414	5414	2	36	8	7.69239	0	1	0	0	1	1	0	0	0	0	0	0	1	0	0	0	1	1	0	0
5438	5438	2	35	8	7.69239	0	1	0	0	1	1	0	0	0	0	0	0	1	0	0	0	1	1	0	0
5456	5456	2	37	8	7.69239	0	0	1	0	1	1	0	0	0	0	0	0	1	0	0	0	1	1	0	0
5468	5468	2	29	6	7.69238	0	0	1	0	1	1	0	0	0	0	0	0	1	0	0	0	1	1	0	0
5469	5469	2	30	7	7.69223	0	0	1	0	1	1	0	0	0	0	0	0	1	0	0	0	1	1	0	0
5487	5487	2	31	7	7.69223	0	0	1	0	1	1	0	0	0	0	0	0	1	0	0	0	1	1	0	0
5504	5504	2	34	7	7.69223	0	0	1	0	1	1	0	0	0	0	0	0	1	0	0	0	1	1	0	0
5558	5558	2	38	8	7.69239	0	0	1	0	1	1	0	0	0	0	0	0	1	0	0	0	1	1	0	0
5602	5602	2	34	7	7.69239	0	0	1	0	1	1	0	0	0	0	0	0	1	0	0	0	1	1	0	0
5619	5619	2	24	5	7.69238	0	0	1	0	1	1	0	0	0	0	0	0	1	0	0	0	1	1	0	0
5632	5632	2	28	6	7.69238	0	0	1	0	1	1	0	0	0	0	0	0	1	0	0	0	1	1	0	0
5657	5657	2	37	8	7.69239	0	0	1	0	1	1	0	0	0	0	0	0	1	0	0	0	1	1	0	0
5664	5664	2	29	6	7.69238	0	0	1	0	1	1	0	0	0	0	0	0	1	0	0	0	1	1	0	0
5669	5669	2	27	6	7.69238	0	0	1	0	1	1	0	0	0	0	0	0	1	0	0	0	1	1	0	0
5682	5682	2	30	7	7.69223	0	0	1	0	1	1	0	0	0	0	0	0	1	0	0	0	1	1	0	0
5704	5704	2	32	7	7.69223	0	0	1	0	1	1	0	0	0	0	0	0	1	0	0	0	1	1	0	0
5713	5713	2	33	7	7.69223	0	0	1	0	1	1	0	0	0	0	0	0	1	0	0	0	1	1	0	0
5737	5737	2	27	6	7.69238	0	0	1	0	1	1	0	0	0	0	0	0	1	0	0	0	1	1	0	0
5784	5784	2	29	6	7.69223	0	0	1	0	1	1	0	0	0	0	0	0	1	0	0	0	1	1	0	0
5806	5806	2	33	7	7.69223	0	1	1	0	1	2	0	0	0	0	0	0	1	0	0	0	2	2	0	0
5883	5883	2	33	7	7.69223	0	0	1	0	1	1	0	0	0	0	0	0	1	0	0	0	1	1	0	0
5895	5895	2	32	7	7.69223	0	0	1	0	1	1	0	0	0	0	0	0	1	0	0	0	1	1	0	0
5896	5896	2	30	7	7.69223	0	0	1	0	1	1	0	0	0	0	0	0	1	0	0	0	1	1	0	0
5949	5949	2	34	7	7.69223	0	0	1	0	1	1	0	0	0	0	0	0	1	0	0	0	1	1	0	0
5962	5962	2	37	8	7.69239	0	0	1	0	1	1	0	0	0	0	0	0	1	0	0	0	1	1	0	0
5976	5976	2	29	6	7.69238	0	0	1	0	1	1	0	0	0	0	0	0	1	0	0	0	1	1	0	0
6001	6001	2	22	5	7.69236	0	0	1	0	1	1	0	0	0	0	0	0	1	0	0	0	1	1	0	0
6058	6058	2	34	7	7.69223	0	0	1	0	1	1	0	0	0	0	0	0	1	0	0	0	1	1	0	0
6123	6123	2	34	7	7.69223	0	0	1	0	1	1	0	0	0	0	0	0	1	0	0	0	1	1	0	0
6136	6136	2	31	7	7.69223	0	0	1	0	1	1	0	0	0	0	0	0	1	0	0	0	1	1	0	0
6138	6138	2	35	8	7.69239	0	0	1	0	1	1	0	0	0	0	0	0	1	0	0	0	1	1	0	0
6151	6151	2	28	6	7.69238	0	0	1	0	1	1	0	0	0	0	0	0	1	0	0	0	1	1	0	0
6181	6181	2	30	7	7.69223	1	0	0	0	1	1	0	0	0	0	0	0	1	0	0	0	1	1	0	0
6191	6191	2	29	6	7.69223	0	0	1	0	1	1	0	0	0	0	0	0	1	0	0	0	1	1	0	0
6222	6222	2	27	6	7.69238	0	0	1	0	1	1	0	0	0	0	0	0	1	0	0	0	1	1	0	0
6231	6231	2	27	6	7.69238	0	0	1	0	1	1	0	0	0	0	0	0	1	0	0	0	1	1	0	0
6238	6238	2	34	7	7.69223	0	0	1	0	1	1	0	0	0	0	0	0	1	0	0	0	1	1	0	0
6254	6254	2	33	7	7.69223	0	0	1	0	1	1	0	0	0	0	0	0	1	0	0	0	1	1	0	0
6259	6259	2	25	6	7.69238	0	0	1	0	1	1	0	0	0	0	0	0	1	0	0	0	1	1	0	0
6290	6290	2	27	6	7.69238	0	0	1	0	1	1	0	0	0	0	0	0	1	0	0	0	1	1	0	0
6357	6357	2	22	5	7.69236	0	0	1	0	1	1	0	0	0	0	0	0	1	0	0	0	1	1	0	0
6358	6358	2	23	5	7.69236	0	0	1	0	1	1	0	0	0	0	0	0	1	0	0	0	1	1	0	0
6435	6435	2	34	7	7.69223	0	0	1	0	1	1	0	0	0	0	0	0	1	0	0	0	1	1	0	0
6451	6451	2	26	6	7.69238	0	0	1	0	1	1	0	0	0	0	0	0	1	0	0	0	1	1	0	0
6454	6454	2	29	6	7.69223	0	0	1	0	1	1	0	0	0	0	0	0	1	0	0	0	1	1	0	0
6455	6455	2	26	6	7.69238	0	0	1	0	1	1	0	0	0	0	0	0	1	0	0	0	1	1	0	0
6480	6480	2	24	5	7.69236	0	0	1	0	1	1	0	0	0	0	0	0	1	0	0	0	1	1	2	1
6557	6557	2	29	6	7.69238	0	0	1	0	1	1	0	0	0	0	0	0	1	0	0	0	1	1	0	0
6565	6565	2	36	8	7.69239	0	0	1	0	1	1	0	0	0	0	0	0	1	0	0	0	1	1	0	0
6581	6581	2	33	7	7.69223	0	0	1	0	1	1	0	0	0	0	0	0	1	0	0	0	1	1	0	0
6607	6607	2	19	4	7.69236	0	0	1	0	1	1	0	0	0	0	0	0	1	0	0	0	1	1	0	0
6622	6622	2	25	6	7.69238	0	0	1	0	1	1	0	0	0	0	0	0	1	0	0	0	1	1	0	0
6646	6646	2	34	7	7.69239	0	0	1	0	1	1	0	0	0	0	0	0	1	0	0	0	1	1	0	0
6653	6653	2	34	7	7.69223	0	0	1	0	1	1	0	0	0	0	0	0	1	0	0	0	1	1	0	0
6719	6719	2	30	7	7.69223	0	0	1	0	1	1	0	0	0	0	0	0	1	0	0	0	1	1	0	0
6742	6742	2	31	7	7.69223	0	0	1	0	1	1	0	0	0	0	0	0	1	0	0	0	1	1	0	0
6756	6756	2	25	6	100.001	0	1	0	0	1	1	0	0	0	0	0	0	1	0	0	0	1	1	0	0
6757	6757	2	38	8	7.69239	0	0	1	0	1	1	0	0	0	0	0	0	1	0	0	0	1	1	0	0
6776	6776	2	26	6	7.69238	0	0	1	0	1	1	0	0	0	0	0	0	1	0	0	0	1	1	0	0
6779	6779	2	33	7	7.69223	0	0	1	0	1	1	0	0	0	0	0	0	1	0	0	0	1	1	0	0
6787	6787	2	30	7	7.69223	0	0	1	0	1	1	0	0	0	0	0	0	1	0	0	0	1	1	0	0
6795	6795	2	28	6	7.69238	0	0	1	0	1	1	0	0	0	0	0	0	1	0	0	0	1	1	0	0
6801	6801	2	29	6	7.69238	0	0	1	0	1	1	0	0	0	0	0	0	1	0	0	0	1	1	0	0
6804	6804	2	35	8	7.69239	0	0	1	0	1	1	0	0	0	0	0	0	1	0	0	0	1	1	0	0
6824	6824	2	35	8	7.69239	0	0	1	0	1	1	0	0	0	0	0	0	1	0	0	0	1	1	0	0
6848	6848	2	30	7	7.69223	0	0	1	0	1	1	0	0	0	0	0	0	1	0	0	0	1	1	0	0
6854	6854	2	26	6	7.69238	0	0	1	0	1	1	0	0	0	0	0	0	1	0	0	0	1	1	0	0
6866	6866	2	31	7	7.69223	0	0	1	0	1	1	0	0	0	0	0	0	1	0	0	0	1	1	0	0
6869	6869	2	31	7	7.69223	0	0	1	0	1	1	0	0	0	0	0	0	1	0	0	0	1	1	0	0
6900	6900	2	30	7	7.69223	0	0	1	0	1	1	0	0	0	0	0	0	1	0	0	0	1	1	0	0
6903	6903	2	29	6	7.69238	0	0	1	0	1	1	0	0	0	0	0	0	1	0	0	0	1	1	0	0
6913	6913	2	30	7	7.69223	0	0	1	0	1	1	0	0	0	0	0	0	1	0	0	0	1	1	0	0
6928	6928	2	27	6	7.69238	0	0	1	0	1	1	0	0	0	0	0	0	1	0	0	0	1	1	0	0
6955	6955	2	24	5	7.69236	0	0	1	0	1	1	0	0	0	0	0	0	1	0	0	0	1	1	0	0
6984	6984	2	22	5	7.69236	0	0	1	0	1	1	0	0	0	0	0	0	1	0	0	0	1	1	0	0
6990	6990	2	35	8	7.69239	0	0	1	0	1	1	0	0	0	0	0	0	1	0	0	0	1	1	0	0
7000	7000	2	23	5	7.69236	0	0	1	0	1	1	0	0	0	0	0	0	1	0	0	0	1	1	0	0
7004	7004	2	24	5	7.69238	0	0	1	0	1	1	0	0	0	0	0	0	1	0	0	0	1	1	0	0
7007	7007	2	29	6	7.69223	0	0	1	0	1	1	0	0	0	0	0	0	1	0	0	0	1	1	0	0
7025	7025	2	26	6	7.69238	0	0	1	0	1	1	0	0	0	0	0	0	1	0	0	0	1	1	0	0
7028	7028	2	36	8	7.69239	0	0	1	0	1	1	0	0	0	0	0	0	1	0	0	0	1	1	0	0
7048	7048	2	29	6	7.69223	0	0	1	0	1	1	0	0	0	0	0	0	1	0	0	0	1	1	0	0
7066	7066	2	28	6	7.69238	0	0	1	0	1	1	0	0	0	0	0	0	1	0	0	0	1	1	0	0
7120	7120	2	30	7	7.69223	0	0	1	0	1	1	0	0	0	0	0	0	1	0	0	0	1	1	0	0
7152	7152	2	31	7	7.69223	0	0	1	0	1	1	0	0	0	0	0	0	1	0	0	0	1	1	0	0
7167	7167	2	34	7	7.69223	0	0	1	0	1	1	0	0	0	0	0	0	1	0	0	0	1	1	0	0
7181	7181	2	39	8	7.69239	0	0	1	0	1	1	0	0	0	0	0	0	1	0	0	0	1	1	0	0
7185	7185	2	30	7	7.69223	0	0	1	0	1	1	0	0	0	0	0	0	1	0	0	0	1	1	0	0
7197	7197	2	30	7	7.69223	0	1	0	0	1	1	0	0	0	0	0	0	1	0	0	0	1	1	0	0
7208	7208	2	34	7	7.69239	0	0	1	0	1	1	0	0	0	0	0	0	1	0	0	0	1	1	0	0
7237	7237	2	31	7	7.69223	0	0	1	0	1	1	0	0	0	0	0	0	1	0	0	0	1	1	0	0
7277	7277	2	24	5	7.69236	0	0	1	0	1	1	0	0	0	0	0	0	1	0	0	0	1	1	0	0
7278	7278	2	28	6	7.69238	0	0	1	0	1	1	0	0	0	0	0	0	1	0	0	0	1	1	0	0
7280	7280	2	28	6	7.69238	0	0	1	0	1	1	0	0	0	0	0	0	1	0	0	0	1	1	0	0
7311	7311	2	34	7	7.69239	0	0	1	0	1	1	0	0	0	0	0	0	1	0	0	0	1	1	0	0
7328	7328	2	33	7	7.69223	0	0	1	0	1	1	0	0	0	0	0	0	1	0	0	0	1	1	0	0
7340	7340	2	27	6	7.69238	0	0	1	0	1	1	0	0	0	0	0	0	1	0	0	0	1	1	0	0
7351	7351	2	24	5	7.69236	0	1	0	0	1	1	0	0	0	0	0	0	1	0	0	0	1	1	0	0
7357	7357	2	32	7	7.69223	0	0	1	0	1	1	0	0	0	0	0	0	1	0	0	0	1	1	0	0
7373	7373	2	36	8	7.69239	0	0	1	0	1	1	0	0	0	0	0	0	1	0	0	0	1	1	0	0
7379	7379	2	32	7	7.69223	0	0	1	0	1	1	0	0	0	0	0	0	1	0	0	0	1	1	0	0
7390	7390	2	27	6	7.69238	1	0	0	0	1	1	0	0	0	0	0	0	1	0	0	0	1	1	0	0
7505	7505	2	25	6	7.69238	0	0	1	0	1	1	0	0	0	0	0	0	1	0	0	0	1	1	0	0
7526	7526	2	28	6	7.69238	0	0	1	0	1	1	0	0	0	0	0	0	1	0	0	0	1	1	0	0
7546	7546	2	32	7	7.69223	0	1	0	0	1	1	0	0	0	0	0	0	1	0	0	0	1	1	0	0
7578	7578	2	27	6	7.69238	0	0	1	0	1	1	0	0	0	0	0	0	1	0	0	0	1	1	0	0
7585	7585	2	29	6	100.001	0	1	0	0	1	1	0	0	0	0	0	0	1	0	0	0	1	1	0	0
7586	7586	2	27	6	100.001	0	1	0	0	1	1	0	0	0	0	0	0	1	0	0	0	1	1	0	0
7592	7592	2	35	8	7.69239	0	0	1	0	1	1	0	0	0	0	0	0	1	0	0	0	1	1	0	0
7597	7597	2	37	8	7.69239	0	0	1	0	1	1	0	0	0	0	0	0	1	0	0	0	1	1	0	0
7623	7623	2	31	7	7.69223	0	0	1	0	1	1	0	0	0	0	0	0	1	0	0	0	1	1	0	0
7626	7626	2	29	6	7.69238	0	0	1	0	1	1	0	0	0	0	0	0	1	0	0	0	1	1	0	0
7658	7658	2	29	6	7.69238	0	0	1	0	1	1	0	0	0	0	0	0	1	0	0	0	1	1	0	0
7665	7665	2	21	5	7.69236	0	0	1	0	1	1	0	0	0	0	0	0	1	0	0	0	1	1	0	0
7708	7708	2	34	7	7.69239	0	0	1	0	1	1	0	0	0	0	0	0	1	0	0	0	1	1	0	0
7712	7712	2	30	7	7.69223	0	0	1	0	1	1	0	0	0	0	0	0	1	0	0	0	1	1	0	0
7719	7719	2	37	8	7.69239	0	0	1	0	1	1	0	0	0	0	0	0	1	0	0	0	1	1	0	0
7721	7721	2	34	7	7.69223	0	0	1	0	1	1	0	0	0	0	0	0	1	0	0	0	1	1	0	0
7739	7739	2	30	7	7.69223	0	0	1	0	1	1	0	0	0	0	0	0	1	0	0	0	1	1	0	0
7826	7826	2	27	6	7.69238	0	0	1	0	1	1	0	0	0	0	0	0	1	0	0	0	1	1	0	0
7827	7827	2	31	7	7.69223	0	1	0	0	1	1	0	0	0	0	0	0	1	0	0	0	1	1	0	0
7835	7835	2	36	8	7.69239	0	0	1	0	1	1	0	0	0	0	0	0	1	0	0	0	1	1	0	0
7841	7841	2	43	9	7.69228	0	0	1	0	1	1	0	0	0	0	0	0	1	0	0	0	1	1	0	0
7847	7847	2	32	7	7.69223	0	0	1	0	1	1	0	0	0	0	0	0	1	0	0	0	1	1	0	0
7848	7848	2	33	7	99.9982	0	1	0	0	1	1	0	0	0	0	0	0	1	0	0	0	1	1	0	0
7873	7873	2	25	6	7.69238	0	0	1	0	1	1	0	0	0	0	0	0	1	0	0	0	1	1	0	0
7875	7875	2	29	6	7.69238	0	1	0	0	1	1	0	0	0	0	0	0	1	0	0	0	1	1	0	0
7899	7899	2	24	5	7.69236	0	0	1	0	1	1	0	0	0	0	0	0	1	0	0	0	1	1	0	0
7904	7904	2	32	7	7.69223	0	0	1	0	1	1	0	0	0	0	0	0	1	0	0	0	1	1	0	0
7910	7910	2	31	7	7.69223	0	0	1	0	1	1	0	0	0	0	0	0	1	0	0	0	1	1	0	0
7919	7919	2	31	7	7.69223	0	0	1	0	1	1	0	0	0	0	0	0	1	0	0	0	1	1	0	0
7955	7955	2	30	7	7.69223	0	0	1	0	1	1	0	0	0	0	0	0	1	0	0	0	1	1	0	0
7981	7981	2	26	6	7.69238	0	0	1	0	1	1	0	0	0	0	0	0	1	0	0	0	1	1	0	0
8010	8010	2	26	6	7.69238	0	0	1	0	1	1	0	0	0	0	0	0	1	0	0	0	1	1	0	0
8011	8011	2	29	6	7.69223	0	0	1	0	1	1	0	0	0	0	0	0	1	0	0	0	1	1	0	0
8042	8042	2	30	7	7.69223	0	0	1	0	1	1	0	0	0	0	0	0	1	0	0	0	1	1	0	0
8063	8063	2	29	6	7.69238	0	0	1	0	1	1	0	0	0	0	0	0	1	0	0	0	1	1	0	0
8088	8088	2	36	8	7.69239	0	0	1	0	1	1	0	0	0	0	0	0	1	0	0	0	1	1	0	0
8092	8092	2	34	7	7.69239	0	0	1	0	1	1	0	0	0	0	0	0	1	0	0	0	1	1	0	0
8135	8135	2	31	7	7.69223	0	0	1	0	1	1	0	0	0	0	0	0	1	0	0	0	1	1	0	0
8141	8141	2	29	6	7.69238	0	0	1	0	1	1	0	0	0	0	0	0	1	0	0	0	1	1	0	0
8145	8145	2	28	6	7.69238	0	0	1	0	1	1	0	0	0	0	0	0	1	0	0	0	1	1	0	0
8163	8163	2	27	6	7.69238	0	0	1	0	1	1	0	0	0	0	0	0	1	0	0	0	1	1	0	0
8176	8176	2	32	7	7.69223	0	0	1	0	1	1	0	0	0	0	0	0	1	0	0	0	1	1	0	0
8188	8188	2	32	7	7.69223	0	0	1	0	1	1	0	0	0	0	0	0	1	0	0	0	1	1	0	0
8202	8202	2	24	5	7.69238	0	0	1	0	1	1	0	0	0	0	0	0	1	0	0	0	1	1	0	0
8230	8230	2	31	7	7.69223	0	0	1	0	1	1	0	0	0	0	0	0	1	0	0	0	1	1	0	0
8236	8236	2	22	5	7.69236	0	0	1	0	1	1	0	0	0	0	0	0	1	0	0	0	1	1	0	0
8245	8245	2	27	6	7.69238	0	0	1	0	1	1	0	0	0	0	0	0	1	0	0	0	1	1	0	0
8260	8260	2	31	7	7.69223	0	0	1	0	1	1	0	0	0	0	0	0	1	0	0	0	1	1	0	0
8272	8272	2	32	7	7.69223	0	0	1	0	1	1	0	0	0	0	0	0	1	0	0	0	1	1	0	0
8279	8279	2	32	7	7.69223	0	0	1	0	1	1	0	0	0	0	0	0	1	0	0	0	1	1	0	0
8308	8308	2	34	7	7.69223	0	0	1	0	1	1	0	0	0	0	0	0	1	0	0	0	1	1	0	0
8323	8323	2	31	7	7.69223	0	0	1	0	1	1	0	0	0	0	0	0	1	0	0	0	1	1	0	0
8325	8325	2	29	6	7.69238	0	0	1	0	1	1	0	0	0	0	0	0	1	0	0	0	1	1	0	0
8378	8378	2	25	6	7.69238	0	0	1	0	1	1	0	0	0	0	0	0	1	0	0	0	1	1	2	1
8393	8393	2	19	4	7.69246	0	0	1	0	1	1	0	0	0	0	0	0	1	0	0	0	1	1	0	0
8396	8396	2	28	6	7.69238	0	0	1	0	1	1	0	0	0	0	0	0	1	0	0	0	1	1	0	0
8411	8411	2	37	8	7.69239	0	0	1	0	1	1	0	0	0	0	0	0	1	0	0	0	1	1	0	0
8431	8431	2	36	8	7.69239	0	0	1	0	1	1	0	0	0	0	0	0	1	0	0	0	1	1	0	0
8437	8437	2	26	6	7.69238	0	0	1	0	1	1	0	0	0	0	0	0	1	0	0	0	1	1	0	0
8441	8441	2	34	7	7.69223	0	0	1	0	1	1	0	0	0	0	0	0	1	0	0	0	1	1	0	0
8466	8466	2	39	8	7.69239	0	0	1	0	1	1	0	0	0	0	0	0	1	0	0	0	1	1	0	0
8467	8467	2	26	6	7.69238	0	0	1	0	1	1	0	0	0	0	0	0	1	0	0	0	1	1	0	0
8468	8468	2	35	8	7.69239	0	0	1	0	1	1	0	0	0	0	0	0	1	0	0	0	1	1	0	0
8487	8487	2	28	6	7.69238	0	0	1	0	1	1	0	0	0	0	0	0	1	0	0	0	1	1	0	0
8516	8516	2	38	8	7.69239	0	0	1	0	1	1	0	0	0	0	0	0	1	0	0	0	1	1	0	0
8530	8530	2	24	5	7.69236	0	0	1	0	1	1	0	0	0	0	0	0	1	0	0	0	1	1	0	0
8561	8561	2	32	7	7.69223	0	0	1	0	1	1	0	0	0	0	0	0	1	0	0	0	1	1	0	0
8587	8587	2	20	5	7.69236	0	0	1	0	1	1	0	0	0	0	0	0	1	0	0	0	1	1	0	0
8591	8591	2	29	6	7.69238	0	0	1	0	1	1	0	0	0	0	0	0	1	0	0	0	1	1	0	0
8607	8607	2	30	7	7.69223	0	0	1	0	1	1	0	0	0	0	0	0	1	0	0	0	1	1	0	0
8621	8621	2	29	6	7.69238	0	0	1	0	1	1	0	0	0	0	0	0	1	0	0	0	1	1	0	0
8628	8628	2	32	7	7.69223	0	0	1	0	1	1	0	0	0	0	0	0	1	0	0	0	1	1	0	0
8718	8718	2	30	7	7.69223	0	0	1	0	1	1	0	0	0	0	0	0	1	0	0	0	1	1	0	0
8736	8736	2	23	5	7.69236	0	0	1	0	1	1	0	0	0	0	0	0	1	0	0	0	1	1	0	0
8744	8744	2	36	8	7.69239	1	0	0	0	1	1	0	0	0	0	0	0	1	0	0	0	1	1	0	0
8748	8748	2	27	6	7.69238	0	0	1	0	1	1	0	0	0	0	0	0	1	0	0	0	1	1	0	0
8761	8761	2	27	6	100.001	0	1	0	0	1	1	0	0	0	0	0	0	1	0	0	0	1	1	0	0
8818	8818	2	30	7	7.69223	0	0	1	0	1	1	0	0	0	0	0	0	1	0	0	0	1	1	0	0
8825	8825	2	30	7	7.69223	0	0	1	0	1	1	0	0	0	0	0	0	1	0	0	0	1	1	0	0
8829	8829	2	28	6	7.69238	0	0	1	0	1	1	0	0	0	0	0	0	1	0	0	0	1	1	0	0
8832	8832	2	30	7	7.69223	0	0	1	0	1	1	0	0	0	0	0	0	1	0	0	0	1	1	0	0
8863	8863	2	30	7	7.69223	0	0	1	0	1	1	0	0	0	0	0	0	1	0	0	0	1	1	0	0
8888	8888	2	26	6	7.69238	0	0	1	0	1	1	0	0	0	0	0	0	1	0	0	0	1	1	0	0
8921	8921	2	33	7	7.69223	0	0	1	0	1	1	0	0	0	0	0	0	1	0	0	0	1	1	0	0
8927	8927	2	30	7	7.69223	0	0	1	0	1	1	0	0	0	0	0	0	1	0	0	0	1	1	0	0
8928	8928	2	34	7	7.69223	0	0	1	0	1	1	0	0	0	0	0	0	1	0	0	0	1	1	0	0
8930	8930	2	26	6	7.69238	0	0	1	0	1	1	0	0	0	0	0	0	1	0	0	0	1	1	0	0
8952	8952	2	28	6	7.69238	0	0	1	0	1	1	0	0	0	0	0	0	1	0	0	0	1	1	0	0
8953	8953	2	35	8	7.69239	0	0	1	0	1	1	0	0	0	0	0	0	1	0	0	0	1	1	0	0
8956	8956	2	23	5	7.69236	0	0	1	0	1	1	0	0	0	0	0	0	1	0	0	0	1	1	0	0
8962	8962	2	31	7	7.69223	0	1	0	0	1	1	0	0	0	0	0	0	1	0	0	0	1	1	0	0
8993	8993	2	26	6	7.69238	0	0	1	0	1	1	0	0	0	0	0	0	1	0	0	0	1	1	0	0
9019	9019	2	34	7	7.69239	0	0	1	0	1	1	0	0	0	0	0	0	1	0	0	0	1	1	0	0
9021	9021	2	33	7	7.69223	1	0	0	0	1	1	0	0	0	0	0	0	1	0	0	0	1	1	0	0
9053	9053	2	33	7	7.69223	0	0	1	0	1	1	0	0	0	0	0	0	1	0	0	0	1	1	0	0
9075	9075	2	28	6	7.69238	0	0	1	0	1	1	0	0	0	0	0	0	1	0	0	0	1	1	0	0
9089	9089	2	27	6	7.69238	0	0	1	0	1	1	0	0	0	0	0	0	1	0	0	0	1	1	0	0
9141	9141	2	34	7	7.69223	0	0	1	0	1	1	0	0	0	0	0	0	1	0	0	0	1	1	0	0
9155	9155	2	23	5	7.69236	0	0	1	0	1	1	0	0	0	0	0	0	1	0	0	0	1	1	0	0
9177	9177	2	32	7	7.69223	0	0	1	0	1	1	0	0	0	0	0	0	1	0	0	0	1	1	0	0
9243	9243	2	36	8	7.69239	0	0	1	0	1	1	0	0	0	0	0	0	1	0	0	0	1	1	0	0
9269	9269	2	29	6	7.69238	0	0	1	0	1	1	0	0	0	0	0	0	1	0	0	0	1	1	0	0
9285	9285	2	28	6	7.69238	0	0	1	0	1	1	0	0	0	0	0	0	1	0	0	0	1	1	0	0
9287	9287	2	27	6	7.69238	0	0	1	0	1	1	0	0	0	0	0	0	1	0	0	0	1	1	0	0
9298	9298	2	30	7	7.69223	0	0	1	0	1	1	0	0	0	0	0	0	1	0	0	0	1	1	0	0
9317	9317	2	32	7	7.69223	0	0	1	0	1	1	0	0	0	0	0	0	1	0	0	0	1	1	0	0
9322	9322	2	32	7	7.69223	0	0	1	0	1	1	0	0	0	0	0	0	1	0	0	0	1	1	0	0
9382	9382	2	31	7	7.69223	0	0	1	0	1	1	0	0	0	0	0	0	1	0	0	0	1	1	0	0
9456	9456	2	26	6	7.69238	0	0	1	0	1	1	0	0	0	0	0	0	1	0	0	0	1	1	0	0
9481	9481	2	31	7	7.69223	0	0	1	0	1	1	0	0	0	0	0	0	1	0	0	0	1	1	0	0
9488	9488	2	30	7	7.69223	0	0	1	0	1	1	0	0	0	0	0	0	1	0	0	0	1	1	0	0
9500	9500	2	30	7	7.69223	0	1	0	0	1	1	0	0	0	0	0	0	1	0	0	0	1	1	0	0
9532	9532	2	30	7	7.69223	0	0	1	0	1	1	0	0	0	0	0	0	1	0	0	0	1	1	0	0
9551	9551	2	37	8	7.69239	0	0	1	0	1	1	0	0	0	0	0	0	1	0	0	0	1	1	0	0
9569	9569	2	35	8	7.69239	0	0	1	0	1	1	0	0	0	0	0	0	1	0	0	0	1	1	0	0
9583	9583	2	33	7	7.69223	0	0	1	0	1	1	0	0	0	0	0	0	1	0	0	0	1	1	0	0
9598	9598	2	25	6	7.69238	0	0	1	0	1	1	0	0	0	0	0	0	1	0	0	0	1	1	0	0
9617	9617	2	31	7	7.69223	0	0	1	0	1	1	0	0	0	0	0	0	1	0	0	0	1	1	0	0
9629	9629	2	27	6	7.69238	0	0	1	0	1	1	0	0	0	0	0	0	1	0	0	0	1	1	0	0
9638	9638	2	35	8	7.69239	0	0	1	0	1	1	0	0	0	0	0	0	1	0	0	0	1	1	0	0
9641	9641	2	29	6	7.69238	0	0	1	0	1	1	0	0	0	0	0	0	1	0	0	0	1	1	0	0
9653	9653	2	28	6	7.69238	0	0	1	0	1	1	0	0	0	0	0	0	1	0	0	0	1	1	0	0
9727	9727	2	27	6	7.69238	0	0	1	0	1	1	0	0	0	0	0	0	1	0	0	0	1	1	0	0
9734	9734	2	36	8	7.69239	0	1	0	0	1	1	0	0	0	0	0	0	1	0	0	0	1	1	0	0
9743	9743	2	37	8	7.69239	0	0	1	0	1	1	0	0	0	0	0	0	1	0	0	0	1	1	0	0
9757	9757	2	35	8	7.69239	0	0	1	0	1	1	0	0	0	0	0	0	1	0	0	0	1	1	0	0
9763	9763	2	33	7	7.69223	0	0	1	0	1	1	0	0	0	0	0	0	1	0	0	0	1	1	0	0
9788	9788	2	33	7	7.69223	0	1	0	0	1	1	0	0	0	0	0	0	1	0	0	0	1	1	0	0
9789	9789	2	31	7	7.69223	0	0	1	0	1	1	0	0	0	0	0	0	1	0	0	0	1	1	0	0
9805	9805	2	35	8	7.69239	0	0	1	0	1	1	0	0	0	0	0	0	1	0	0	0	1	1	0	0
9813	9813	2	27	6	7.69238	0	0	1	0	1	1	0	0	0	0	0	0	1	0	0	0	1	1	0	0
9816	9816	2	31	7	7.69223	0	0	1	0	1	1	0	0	0	0	0	0	1	0	0	0	1	1	0	0
9818	9818	2	31	7	7.69223	0	0	1	0	1	1	0	0	0	0	0	0	1	0	0	0	1	1	0	0
9831	9831	2	31	7	7.69223	0	0	1	0	1	1	0	0	0	0	0	0	1	0	0	0	1	1	0	0
9842	9842	2	31	7	7.69223	0	0	1	0	1	1	0	0	0	0	0	0	1	0	0	0	1	1	0	0
9844	9844	2	29	6	7.69238	0	0	1	0	1	1	0	0	0	0	0	0	1	0	0	0	1	1	0	0
9920	9920	2	30	7	7.69223	0	1	0	0	1	1	0	0	0	0	0	0	1	0	0	0	1	1	0	0
9995	9995	2	23	5	7.69236	0	0	1	0	1	1	0	0	0	0	0	0	1	0	0	0	1	1	0	0
9996	9996	2	25	6	7.69238	0	0	1	0	1	1	0	0	0	0	0	0	1	0	0	0	1	1	0	0
9997	9997	2	32	7	7.69223	0	0	1	0	1	1	0	0	0	0	0	0	1	0	0	0	1	1	0	0
10015	10015	2	31	7	7.69223	0	0	1	0	1	1	0	0	0	0	0	0	1	0	0	0	1	1	0	0
10074	10074	2	31	7	7.69223	0	0	1	0	1	1	0	0	0	0	0	0	1	0	0	0	1	1	0	0
10077	10077	2	27	6	7.69238	0	0	1	0	1	1	0	0	0	0	0	0	1	0	0	0	1	1	0	0
10082	10082	2	34	7	7.69239	0	0	1	0	1	1	0	0	0	0	0	0	1	0	0	0	1	1	0	0
10083	10083	2	32	7	7.69223	0	0	1	0	1	1	0	0	0	0	0	0	1	0	0	0	1	1	0	0
10088	10088	2	32	7	7.69223	0	0	1	0	1	1	0	0	0	0	0	0	1	0	0	0	1	1	0	0
10135	10135	2	28	6	7.69238	0	1	0	0	1	1	0	0	0	0	0	0	1	0	0	0	1	1	0	0
10165	10165	2	29	6	7.69238	0	0	1	0	1	1	0	0	0	0	0	0	1	0	0	0	1	1	0	0
10189	10189	2	37	8	7.69239	0	0	1	0	1	1	0	0	0	0	0	0	1	0	0	0	1	1	0	0
10203	10203	2	29	6	7.69223	0	0	1	0	1	1	0	0	0	0	0	0	1	0	0	0	1	1	0	0
10208	10208	2	30	7	7.69223	0	0	1	0	1	1	0	0	0	0	0	0	1	0	0	0	1	1	0	0
10238	10238	2	40	9	7.69228	0	0	1	0	1	1	0	0	0	0	0	0	1	0	0	0	1	1	0	0
10254	10254	2	32	7	7.69223	0	0	1	0	1	1	0	0	0	0	0	0	1	0	0	0	1	1	0	0
10256	10256	2	29	6	7.69238	0	0	1	0	1	1	0	0	0	0	0	0	1	0	0	0	1	1	0	0
10296	10296	2	39	8	7.69239	0	0	1	0	1	1	0	0	0	0	0	0	1	0	0	0	1	1	0	0
10353	10353	2	18	4	7.69246	0	0	1	0	1	1	0	0	0	0	0	0	1	0	0	0	1	1	0	0
10420	10420	2	29	6	7.69223	0	0	1	0	1	1	0	0	0	0	0	0	1	0	0	0	1	1	0	0
10445	10445	2	31	7	7.69223	0	0	1	0	1	1	0	0	0	0	0	0	1	0	0	0	1	1	0	0
10466	10466	2	29	6	7.69238	0	0	1	0	1	1	0	0	0	0	0	0	1	0	0	0	1	1	0	0
10467	10467	2	34	7	7.69223	0	0	1	0	1	1	0	0	0	0	0	0	1	0	0	0	1	1	0	0
10546	10546	2	27	6	7.69238	0	0	1	0	1	1	0	0	0	0	0	0	1	0	0	0	1	1	0	0
10586	10586	2	25	6	7.69238	0	0	1	0	1	1	0	0	0	0	0	0	1	0	0	0	1	1	0	0
10635	10635	2	30	7	7.69223	0	0	1	0	1	1	0	0	0	0	0	0	1	0	0	0	1	1	0	0
10656	10656	2	30	7	7.69223	0	0	1	0	1	1	0	0	0	0	0	0	1	0	0	0	1	1	0	0
10692	10692	2	33	7	7.69223	0	0	1	0	1	1	0	0	0	0	0	0	1	0	0	0	1	1	0	0
10699	10699	2	30	7	7.69223	0	0	1	0	1	1	0	0	0	0	0	0	1	0	0	0	1	1	0	0
10711	10711	2	33	7	7.69223	0	0	1	0	1	1	0	0	0	0	0	0	1	0	0	0	1	1	0	0
10712	10712	2	31	7	7.69223	0	0	1	0	1	1	0	0	0	0	0	0	1	0	0	0	1	1	0	0
10716	10716	2	32	7	7.69223	0	0	1	0	1	1	0	0	0	0	0	0	1	0	0	0	1	1	0	0
10717	10717	2	23	5	7.69236	0	0	1	0	1	1	0	0	0	0	0	0	1	0	0	0	1	1	0	0
10737	10737	2	27	6	7.69238	0	0	1	0	1	1	0	0	0	0	0	0	1	0	0	0	1	1	0	0
10745	10745	2	30	7	7.69223	0	0	1	0	1	1	0	0	0	0	0	0	1	0	0	0	1	1	0	0
10762	10762	2	21	5	7.69236	0	0	1	0	1	1	0	0	0	0	0	0	1	0	0	0	1	1	0	0
10765	10765	2	26	6	7.69238	0	0	1	0	1	1	0	0	0	0	0	0	1	0	0	0	1	1	0	0
10777	10777	2	41	9	7.69228	0	1	0	0	1	1	0	0	0	0	0	0	1	0	0	0	1	1	0	0
10835	10835	2	27	6	7.69238	0	0	1	0	1	1	0	0	0	0	0	0	1	0	0	0	1	1	0	0
10841	10841	2	34	7	7.69223	0	0	1	0	1	1	0	0	0	0	0	0	1	0	0	0	1	1	0	0
10850	10850	2	26	6	7.69238	0	1	0	1	1	2	0	0	0	0	0	0	1	0	0	0	1	1	0	0
10871	10871	2	29	6	7.69223	0	0	1	0	1	1	0	0	0	0	0	0	1	0	0	0	1	1	0	0
10882	10882	2	34	7	7.69239	0	0	1	0	1	1	0	0	0	0	0	0	1	0	0	0	1	1	0	0
10886	10886	2	32	7	7.69223	0	0	1	0	1	1	0	0	0	0	0	0	1	0	0	0	1	1	0	0
10901	10901	2	25	6	7.69238	0	0	1	0	1	1	0	0	0	0	0	0	1	0	0	0	1	1	0	0
10918	10918	2	17	4	7.69246	0	0	1	0	1	1	0	0	0	0	0	0	1	0	0	0	1	1	0	0
10955	10955	2	26	6	7.69238	0	0	1	0	1	1	0	0	0	0	0	0	1	0	0	0	1	1	0	0
11014	11014	2	38	8	7.69239	0	0	1	0	1	1	0	0	0	0	0	0	1	0	0	0	1	1	0	0
11037	11037	2	31	7	7.69223	0	0	1	0	1	1	0	0	0	0	0	0	1	0	0	0	1	1	0	0
11058	11058	2	26	6	7.69238	0	0	1	0	1	1	0	0	0	0	0	0	1	0	0	0	1	1	0	0
11074	11074	2	32	7	7.69223	0	0	1	0	1	1	0	0	0	0	0	0	1	0	0	0	1	1	0	0
11102	11102	2	29	6	7.69223	0	0	1	0	1	1	0	0	0	0	0	0	1	0	0	0	1	1	0	0
11118	11118	2	24	5	7.69236	0	0	1	0	1	1	0	0	0	0	0	0	1	0	0	0	1	1	0	0
11120	11120	2	34	7	7.69223	0	0	1	0	1	1	0	0	0	0	0	0	1	0	0	0	1	1	0	0
11124	11124	2	32	7	7.69223	0	1	0	0	1	1	0	0	0	0	0	0	1	0	0	0	1	1	0	0
11127	11127	2	32	7	7.69223	0	0	1	0	1	1	0	0	0	0	0	0	1	0	0	0	1	1	0	0
11136	11136	2	30	7	7.69223	0	0	1	0	1	1	0	0	0	0	0	0	1	0	0	0	1	1	0	0
11162	11162	2	31	7	7.69223	0	0	1	0	1	1	0	0	0	0	0	0	1	0	0	0	1	1	0	0
11185	11185	2	29	6	7.69238	0	0	1	0	1	1	0	0	0	0	0	0	1	0	0	0	1	1	0	0
11196	11196	2	33	7	7.69223	0	0	1	0	1	1	0	0	0	0	0	0	1	0	0	0	1	1	0	0
11238	11238	2	32	7	7.69223	0	0	1	0	1	1	0	0	0	0	0	0	1	0	0	0	1	1	0	0
11289	11289	2	31	7	7.69223	0	0	1	0	1	1	0	0	0	0	0	0	1	0	0	0	1	1	0	0
11311	11311	2	31	7	7.69223	0	0	1	0	1	1	0	0	0	0	0	0	1	0	0	0	1	1	0	0
11344	11344	2	39	8	7.69239	0	0	1	0	1	1	0	0	0	0	0	0	1	0	0	0	1	1	0	0
11371	11371	2	26	6	7.69238	0	0	1	0	1	1	0	0	0	0	0	0	1	0	0	0	1	1	0	0
11379	11379	2	29	6	7.69238	0	0	1	0	1	1	0	0	0	0	0	0	1	0	0	0	1	1	0	0
11456	11456	2	35	8	7.69239	0	0	1	0	1	1	0	0	0	0	0	0	1	0	0	0	1	1	0	0
11461	11461	2	26	6	7.69238	0	0	1	0	1	1	0	0	0	0	0	0	1	0	0	0	1	1	0	0
11494	11494	2	28	6	7.69238	0	0	1	0	1	1	0	0	0	0	0	0	1	0	0	0	1	1	0	0
11499	11499	2	31	7	7.69223	0	0	1	0	1	1	0	0	0	0	0	0	1	0	0	0	1	1	0	0
11500	11500	2	24	5	7.69236	0	0	1	0	1	1	0	0	0	0	0	0	1	0	0	0	1	1	0	0
11512	11512	2	29	6	7.69223	0	0	1	0	1	1	0	0	0	0	0	0	1	0	0	0	1	1	0	0
11541	11541	2	34	7	7.69223	0	0	1	0	1	1	0	0	0	0	0	0	1	0	0	0	1	1	0	0
11560	11560	2	33	7	7.69223	0	0	1	0	1	1	0	0	0	0	0	0	1	0	0	0	1	1	0	0
11593	11593	2	35	8	7.69239	0	0	1	0	1	1	0	0	0	0	0	0	1	0	0	0	1	1	0	0
11619	11619	2	34	7	7.69223	0	0	1	0	1	1	0	0	0	0	0	0	1	0	0	0	1	1	0	0
11620	11620	2	34	7	7.69223	0	0	1	0	1	1	0	0	0	0	0	0	1	0	0	0	1	1	0	0
11624	11624	2	27	6	7.69238	0	0	1	0	1	1	0	0	0	0	0	0	1	0	0	0	1	1	2	1
11633	11633	2	30	7	7.69223	0	0	1	0	1	1	0	0	0	0	0	0	1	0	0	0	1	1	0	0
11672	11672	2	29	6	7.69238	0	1	0	0	1	1	0	0	0	0	0	0	1	0	0	0	1	1	0	0
11748	11748	2	27	6	7.69238	0	0	1	0	1	1	0	0	0	0	0	0	1	0	0	0	1	1	0	0
11790	11790	2	27	6	7.69238	0	0	1	0	1	1	0	0	0	0	0	0	1	0	0	0	1	1	0	0
11796	11796	2	27	6	7.69238	0	0	1	0	1	1	0	0	0	0	0	0	1	0	0	0	1	1	0	0
11808	11808	2	29	6	7.69238	0	0	1	0	1	1	0	0	0	0	0	0	1	0	0	0	1	1	0	0
11812	11812	2	31	7	7.69223	0	0	1	0	1	1	0	0	0	0	0	0	1	0	0	0	1	1	0	0
11827	11827	2	27	6	7.69238	0	0	1	0	1	1	0	0	0	0	0	0	1	0	0	0	1	1	0	0
11836	11836	2	28	6	7.69238	0	0	1	0	1	1	0	0	0	0	0	0	1	0	0	0	1	1	0	0
11841	11841	2	30	7	7.69223	0	0	1	0	1	1	0	0	0	0	0	0	1	0	0	0	1	1	0	0
11862	11862	2	30	7	7.69223	0	0	1	0	1	1	0	0	0	0	0	0	1	0	0	0	1	1	0	0
11872	11872	2	31	7	7.69223	0	0	1	0	1	1	0	0	0	0	0	0	1	0	0	0	1	1	0	0
11878	11878	2	29	6	7.69223	0	0	1	0	1	1	0	0	0	0	0	0	1	0	0	0	1	1	0	0
11895	11895	2	27	6	7.69238	0	0	1	0	1	1	0	0	0	0	0	0	1	0	0	0	1	1	0	0
11915	11915	2	27	6	7.69238	0	0	1	0	1	1	0	0	0	0	0	0	1	0	0	0	1	1	0	0
11934	11934	2	40	9	7.69228	0	0	1	0	1	1	0	0	0	0	0	0	1	0	0	0	1	1	0	0
11941	11941	2	30	7	7.69223	0	0	1	0	1	1	0	0	0	0	0	0	1	0	0	0	1	1	0	0
11943	11943	2	33	7	7.69223	0	0	1	0	1	1	0	0	0	0	0	0	1	0	0	0	1	1	0	0
11951	11951	2	26	6	7.69238	0	0	1	0	1	1	0	0	0	0	0	0	1	0	0	0	1	1	0	0
11955	11955	2	29	6	7.69223	0	0	1	0	1	1	0	0	0	0	0	0	1	0	0	0	1	1	0	0
11977	11977	2	33	7	7.69223	0	0	1	0	1	1	0	0	0	0	0	0	1	0	0	0	1	1	0	0
12020	12020	2	30	7	7.69223	0	0	1	0	1	1	0	0	0	0	0	0	1	0	0	0	1	1	0	0
12037	12037	2	34	7	7.69239	0	0	1	0	1	1	0	0	0	0	0	0	1	0	0	0	1	1	0	0
12043	12043	2	25	6	7.69238	0	0	1	0	1	1	0	0	0	0	0	0	1	0	0	0	1	1	0	0
12133	12133	2	30	7	7.69223	0	0	1	0	1	1	0	0	0	0	0	0	1	0	0	0	1	1	0	0
12147	12147	2	24	5	7.69238	0	0	1	0	1	1	0	0	0	0	0	0	1	0	0	0	1	1	0	0
12190	12190	2	33	7	7.69223	0	0	1	0	1	1	0	0	0	0	0	0	1	0	0	0	1	1	0	0
12214	12214	2	34	7	7.69223	0	0	1	0	1	1	0	0	0	0	0	0	1	0	0	0	1	1	0	0
12231	12231	2	36	8	7.69239	0	0	1	0	1	1	0	0	0	0	0	0	1	0	0	0	1	1	0	0
12245	12245	2	28	6	7.69238	0	0	1	0	1	1	0	0	0	0	0	0	1	0	0	0	1	1	0	0
12248	12248	2	24	5	7.69236	0	0	1	0	1	1	0	0	0	0	0	0	1	0	0	0	1	1	0	0
12268	12268	2	31	7	7.69223	0	0	1	0	1	1	0	0	0	0	0	0	1	0	0	0	1	1	0	0
12281	12281	2	27	6	7.69238	0	0	1	0	1	1	0	0	0	0	0	0	1	0	0	0	1	1	0	0
12358	12358	2	26	6	7.69238	0	0	1	0	1	1	0	0	0	0	0	0	1	0	0	0	1	1	0	0
12365	12365	2	28	6	7.69238	0	0	1	0	1	1	0	0	0	0	0	0	1	0	0	0	1	1	0	0
12371	12371	2	19	4	7.69246	0	0	1	0	1	1	0	0	0	0	0	0	1	0	0	0	1	1	0	0
12421	12421	2	29	6	7.69223	0	0	1	0	1	1	0	0	0	0	0	0	1	0	0	0	1	1	0	0
12430	12430	2	29	6	7.69238	0	0	1	0	1	1	0	0	0	0	0	0	1	0	0	0	1	1	0	0
12431	12431	2	27	6	7.69238	0	0	1	0	1	1	0	0	0	0	0	0	1	0	0	0	1	1	0	0
12449	12449	2	34	7	7.69239	0	0	1	0	1	1	0	0	0	0	0	0	1	0	0	0	1	1	0	0
12452	12452	2	31	7	7.69223	0	0	1	0	1	1	0	0	0	0	0	0	1	0	0	0	1	1	0	0
12462	12462	2	29	6	7.69223	0	0	1	0	1	1	0	0	0	0	0	0	1	0	0	0	1	1	0	0
12473	12473	2	27	6	7.69238	0	0	1	0	1	1	0	0	0	0	0	0	1	0	0	0	1	1	0	0
12487	12487	2	32	7	7.69223	0	0	1	0	1	1	0	0	0	0	0	0	1	0	0	0	1	1	0	0
12512	12512	2	29	6	7.69238	0	0	1	0	1	1	0	0	0	0	0	0	1	0	0	0	1	1	0	0
12535	12535	2	26	6	7.69238	0	0	1	0	1	1	0	0	0	0	0	0	1	0	0	0	1	1	0	0
12540	12540	2	26	6	7.69238	0	0	1	0	1	1	0	0	0	0	0	0	1	0	0	0	1	1	0	0
12558	12558	2	29	6	7.69223	0	0	1	0	1	1	0	0	0	0	0	0	1	0	0	0	1	1	0	0
12619	12619	2	27	6	7.69238	0	1	0	0	1	1	0	0	0	0	0	0	1	0	0	0	1	1	0	0
12689	12689	2	29	6	7.69223	0	0	1	0	1	1	0	0	0	0	0	0	1	0	0	0	1	1	0	0
12750	12750	2	27	6	7.69238	0	0	1	0	1	1	0	0	0	0	0	0	1	0	0	0	1	1	0	0
12763	12763	2	31	7	7.69223	0	0	1	0	1	1	0	0	0	0	0	0	1	0	0	0	1	1	0	0
12792	12792	2	29	6	7.69238	0	0	1	0	1	1	0	0	0	0	0	0	1	0	0	0	1	1	0	0
12847	12847	2	25	6	7.69238	0	0	1	0	1	1	0	0	0	0	0	0	1	0	0	0	1	1	0	0
12878	12878	2	38	8	7.69239	0	0	1	0	1	1	0	0	0	0	0	0	1	0	0	0	1	1	0	0
12906	12906	2	22	5	99.9989	0	1	0	0	1	1	0	0	0	0	0	0	1	0	0	0	1	1	0	0
12915	12915	2	30	7	7.69223	0	0	1	0	1	1	0	0	0	0	0	0	1	0	0	0	1	1	0	0
12928	12928	2	32	7	7.69223	0	0	1	0	1	1	0	0	0	0	0	0	1	0	0	0	1	1	0	0
12954	12954	2	28	6	7.69238	0	0	1	0	1	1	0	0	0	0	0	0	1	0	0	0	1	1	0	0
13010	13010	2	31	7	7.69223	0	0	1	0	1	1	0	0	0	0	0	0	1	0	0	0	1	1	0	0
13014	13014	2	20	5	7.69236	0	0	1	0	1	1	0	0	0	0	0	0	1	0	0	0	1	1	0	0
13046	13046	2	32	7	7.69223	0	0	1	0	1	1	0	0	0	0	0	0	1	0	0	0	1	1	0	0
13050	13050	2	29	6	7.69238	0	0	1	0	1	1	0	0	0	0	0	0	1	0	0	0	1	1	0	0
13059	13059	2	41	9	7.69228	0	1	0	0	1	1	0	0	0	0	0	0	1	0	0	0	1	1	1	1
13093	13093	2	24	5	7.69236	0	0	1	0	1	1	0	0	0	0	0	0	1	0	0	0	1	1	0	0
13117	13117	2	26	6	7.69238	0	0	1	0	1	1	0	0	0	0	0	0	1	0	0	0	1	1	0	0
13121	13121	2	35	8	7.69239	0	0	1	0	1	1	0	0	0	0	0	0	1	0	0	0	1	1	0	0
13122	13122	2	28	6	7.69238	0	0	1	0	1	1	0	0	0	0	0	0	1	0	0	0	1	1	0	0
13126	13126	2	29	6	7.69238	0	0	1	0	1	1	0	0	0	0	0	0	1	0	0	0	1	1	0	0
13157	13157	2	29	6	7.69223	0	0	1	0	1	1	0	0	0	0	0	0	1	0	0	0	1	1	0	0
13181	13181	2	29	6	7.69238	0	0	1	0	1	1	0	0	0	0	0	0	1	0	0	0	1	1	0	0
13211	13211	2	25	6	7.69238	0	0	1	0	1	1	0	0	0	0	0	0	1	0	0	0	1	1	0	0
13212	13212	2	25	6	7.69238	0	0	1	0	1	1	0	0	0	0	0	0	1	0	0	0	1	1	0	0
13223	13223	2	28	6	7.69238	0	0	1	0	1	1	0	0	0	0	0	0	1	0	0	0	1	1	0	0
13241	13241	2	28	6	100.001	0	1	0	0	1	1	0	0	0	0	0	0	1	0	0	0	1	1	0	0
13243	13243	2	21	5	7.69236	0	0	1	0	1	1	0	0	0	0	0	0	1	0	0	0	1	1	0	0
13282	13282	2	30	7	7.69223	0	0	1	0	1	1	0	0	0	0	0	0	1	0	0	0	1	1	0	0
13366	13366	2	28	6	7.69238	0	0	1	0	1	1	0	0	0	0	0	0	1	0	0	0	1	1	0	0
13383	13383	2	27	6	7.69238	0	0	1	0	1	1	0	0	0	0	0	0	1	0	0	0	1	1	0	0
13428	13428	2	33	7	7.69223	0	0	1	0	1	1	0	0	0	0	0	0	1	0	0	0	1	1	0	0
13448	13448	2	30	7	7.69223	0	0	1	0	1	1	0	0	0	0	0	0	1	0	0	0	1	1	0	0
13459	13459	2	32	7	7.69223	0	0	1	0	1	1	0	0	0	0	0	0	1	0	0	0	1	1	0	0
13485	13485	2	30	7	7.69223	0	0	1	0	1	1	0	0	0	0	0	0	1	0	0	0	1	1	0	0
13524	13524	2	29	6	7.69238	0	0	1	0	1	1	0	0	0	0	0	0	1	0	0	0	1	1	0	0
13605	13605	2	31	7	7.69223	0	0	1	0	1	1	0	0	0	0	0	0	1	0	0	0	1	1	0	0
13646	13646	2	27	6	7.69238	0	0	1	0	1	1	0	0	0	0	0	0	1	0	0	0	1	1	0	0
13672	13672	2	32	7	7.69223	0	1	0	0	1	1	0	0	0	0	0	0	1	0	0	0	1	1	0	0
13683	13683	2	35	8	7.69239	0	0	1	0	1	1	0	0	0	0	0	0	1	0	0	0	1	1	0	0
13724	13724	2	24	5	7.69238	0	0	1	0	1	1	0	0	0	0	0	0	1	0	0	0	1	1	0	0
13725	13725	2	29	6	7.69238	0	0	1	0	1	1	0	0	0	0	0	0	1	0	0	0	1	1	0	0
13726	13726	2	34	7	7.69223	0	1	0	0	1	1	0	0	0	0	0	0	1	0	0	0	1	1	0	0
13727	13727	2	27	6	7.69238	0	0	1	0	1	1	0	0	0	0	0	0	1	0	0	0	1	1	0	0
13743	13743	2	25	6	7.69238	0	0	1	0	1	1	0	0	0	0	0	0	1	0	0	0	1	1	0	0
13750	13750	2	27	6	7.69238	0	0	1	0	1	1	0	0	0	0	0	0	1	0	0	0	1	1	0	0
13772	13772	2	36	8	7.69239	0	1	0	0	1	1	0	0	0	0	0	0	1	0	0	0	1	1	0	0
13775	13775	2	28	6	7.69238	0	0	1	0	1	1	0	0	0	0	0	0	1	0	0	0	1	1	0	0
13776	13776	2	27	6	7.69238	0	0	1	0	1	1	0	0	0	0	0	0	1	0	0	0	1	1	0	0
13800	13800	2	28	6	7.69238	0	1	0	0	1	1	0	0	0	0	0	0	1	0	0	0	1	1	0	0
13823	13823	2	27	6	7.69238	0	0	1	0	1	1	0	0	0	0	0	0	1	0	0	0	1	1	0	0
13847	13847	2	26	6	7.69238	0	0	1	0	1	1	0	0	0	0	0	0	1	0	0	0	1	1	0	0
13856	13856	2	31	7	7.69223	0	0	1	0	1	1	0	0	0	0	0	0	1	0	0	0	1	1	0	0
13858	13858	2	32	7	7.69223	0	0	1	0	1	1	0	0	0	0	0	0	1	0	0	0	1	1	0	0
13897	13897	2	30	7	7.69223	0	0	1	0	1	1	0	0	0	0	0	0	1	0	0	0	1	1	0	0
13928	13928	2	28	6	7.69238	0	0	1	0	1	1	0	0	0	0	0	0	1	0	0	0	1	1	0	0
13954	13954	2	25	6	7.69238	0	0	1	0	1	1	0	0	0	0	0	0	1	0	0	0	1	1	0	0
13957	13957	2	36	8	7.69239	0	0	1	0	1	1	0	0	0	0	0	0	1	0	0	0	1	1	0	0
14042	14042	2	27	6	7.69238	0	0	1	0	1	1	0	0	0	0	0	0	1	0	0	0	1	1	0	0
14067	14067	2	20	5	7.69236	0	1	0	0	1	1	0	0	0	0	0	0	1	0	0	0	1	1	0	0
14068	14068	2	30	7	7.69223	0	0	1	0	1	1	0	0	0	0	0	0	1	0	0	0	1	1	0	0
14070	14070	2	29	6	7.69238	0	0	1	0	1	1	0	0	0	0	0	0	1	0	0	0	1	1	0	0
14097	14097	2	28	6	7.69238	0	0	1	0	1	1	0	0	0	0	0	0	1	0	0	0	1	1	0	0
14111	14111	2	36	8	7.69239	0	0	1	0	1	1	0	0	0	0	0	0	1	0	0	0	1	1	0	0
14118	14118	2	22	5	7.69236	0	0	1	0	1	1	0	0	0	0	0	0	1	0	0	0	1	1	0	0
14128	14128	2	38	8	7.69239	0	0	1	0	1	1	0	0	0	0	0	0	1	0	0	0	1	1	0	0
14158	14158	2	32	7	7.69223	0	0	1	0	1	1	0	0	0	0	0	0	1	0	0	0	1	1	0	0
14166	14166	2	33	7	7.69223	0	0	1	0	1	1	0	0	0	0	0	0	1	0	0	0	1	1	0	0
14169	14169	2	35	8	7.69239	0	0	1	0	1	1	0	0	0	0	0	0	1	0	0	0	1	1	0	0
14188	14188	2	35	8	7.69239	0	0	1	0	1	1	0	0	0	0	0	0	1	0	0	0	1	1	0	0
14197	14197	2	36	8	7.69239	0	0	1	0	1	1	0	0	0	0	0	0	1	0	0	0	1	1	0	0
14217	14217	2	20	5	7.69236	1	0	0	0	1	1	0	0	0	0	0	0	1	0	0	0	1	1	0	0
14230	14230	2	28	6	7.69238	0	0	1	0	1	1	0	0	0	0	0	0	1	0	0	0	1	1	0	0
14262	14262	2	36	8	7.69239	0	0	1	0	1	1	0	0	0	0	0	0	1	0	0	0	1	1	0	0
14276	14276	2	29	6	7.69238	0	0	1	0	1	1	0	0	0	0	0	0	1	0	0	0	1	1	0	0
14279	14279	2	31	7	7.69223	0	0	1	0	1	1	0	0	0	0	0	0	1	0	0	0	1	1	0	0
14291	14291	2	29	6	7.69223	0	0	1	0	1	1	0	0	0	0	0	0	1	0	0	0	1	1	0	0
14297	14297	2	26	6	7.69238	0	0	1	0	1	1	0	0	0	0	0	0	1	0	0	0	1	1	0	0
14300	14300	2	32	7	7.69223	0	0	1	0	1	1	0	0	0	0	0	0	1	0	0	0	1	1	0	0
14305	14305	2	22	5	7.69236	0	0	1	0	1	1	0	0	0	0	0	0	1	0	0	0	1	1	0	0
14316	14316	2	26	6	7.69238	0	0	1	0	1	1	0	0	0	0	0	0	1	0	0	0	1	1	0	0
14331	14331	2	24	5	7.69236	1	0	0	0	1	1	0	0	0	0	0	0	1	0	0	0	1	1	0	0
14335	14335	2	31	7	7.69223	0	0	1	0	1	1	0	0	0	0	0	0	1	0	0	0	1	1	0	0
14370	14370	2	27	6	7.69238	0	0	1	0	1	1	0	0	0	0	0	0	1	0	0	0	1	1	0	0
14383	14383	2	23	5	7.69236	0	0	1	0	1	1	0	0	0	0	0	0	1	0	0	0	1	1	0	0
14409	14409	2	27	6	7.69238	0	0	1	0	1	1	0	0	0	0	0	0	1	0	0	0	1	1	0	0
14411	14411	2	32	7	7.69223	0	1	0	0	1	1	0	0	0	0	0	0	1	0	0	0	1	1	0	0
14436	14436	2	13	3	7.69207	0	0	1	0	1	1	0	0	0	0	0	0	1	0	0	0	1	1	1	1
14442	14442	2	36	8	7.69239	0	0	1	0	1	1	0	0	0	0	0	0	1	0	0	0	1	1	0	0
14446	14446	2	32	7	7.69223	0	0	1	0	1	1	0	0	0	0	0	0	1	0	0	0	1	1	0	0
14471	14471	2	26	6	7.69238	0	0	1	0	1	1	0	0	0	0	0	0	1	0	0	0	1	1	0	0
14476	14476	2	23	5	7.69236	0	0	1	0	1	1	0	0	0	0	0	0	1	0	0	0	1	1	0	0
14518	14518	2	32	7	7.69223	0	0	1	0	1	1	0	0	0	0	0	0	1	0	0	0	1	1	0	0
14525	14525	2	36	8	7.69239	0	0	1	0	1	1	0	0	0	0	0	0	1	0	0	0	1	1	0	0
14526	14526	2	27	6	7.69238	0	0	1	0	1	1	0	0	0	0	0	0	1	0	0	0	1	1	0	0
14527	14527	2	27	6	7.69238	0	0	1	0	1	1	0	0	0	0	0	0	1	0	0	0	1	1	0	0
14528	14528	2	30	7	7.69223	0	0	1	0	1	1	0	0	0	0	0	0	1	0	0	0	1	1	0	0
14535	14535	2	34	7	7.69223	0	0	1	0	1	1	0	0	0	0	0	0	1	0	0	0	1	1	0	0
14543	14543	2	31	7	7.69223	0	0	1	0	1	1	0	0	0	0	0	0	1	0	0	0	1	1	0	0
14553	14553	2	34	7	7.69223	0	0	1	0	1	1	0	0	0	0	0	0	1	0	0	0	1	1	0	0
14577	14577	2	26	6	7.69238	0	0	1	0	1	1	0	0	0	0	0	0	1	0	0	0	1	1	0	0
14635	14635	2	37	8	7.69239	0	0	1	0	1	1	0	0	0	0	0	0	1	0	0	0	1	1	0	0
14641	14641	2	30	7	7.69223	0	0	1	0	1	1	0	0	0	0	0	0	1	0	0	0	1	1	0	0
14645	14645	2	30	7	7.69223	0	0	1	0	1	1	0	0	0	0	0	0	1	0	0	0	1	1	0	0
14697	14697	2	28	6	7.69238	0	0	1	0	1	1	0	0	0	0	0	0	1	0	0	0	1	1	0	0
14737	14737	2	28	6	7.69238	0	0	1	0	1	1	0	0	0	0	0	0	1	0	0	0	1	1	0	0
14746	14746	2	27	6	7.69238	0	0	1	0	1	1	0	0	0	0	0	0	1	0	0	0	1	1	0	0
14779	14779	2	32	7	7.69223	0	1	0	0	1	1	0	0	0	0	0	0	1	0	0	0	1	1	0	0
14800	14800	2	33	7	7.69223	0	0	1	0	1	1	0	0	0	0	0	0	1	0	0	0	1	1	0	0
14865	14865	2	25	6	7.69238	0	0	1	0	1	1	0	0	0	0	0	0	1	0	0	0	1	1	0	0
14872	14872	2	31	7	7.69223	0	0	1	0	1	1	0	0	0	0	0	0	1	0	0	0	1	1	1	1
14917	14917	2	33	7	7.69223	0	0	1	0	1	1	0	0	0	0	0	0	1	0	0	0	1	1	0	0
14955	14955	2	29	6	7.69238	0	0	1	0	1	1	0	0	0	0	0	0	1	0	0	0	1	1	0	0
14990	14990	2	20	5	7.69236	0	1	0	0	1	1	0	0	0	0	0	0	1	0	0	0	1	1	0	0
14991	14991	2	32	7	7.69223	0	0	1	0	1	1	0	0	0	0	0	0	1	0	0	0	1	1	0	0
14992	14992	2	41	9	100.003	0	1	0	0	1	1	0	0	0	0	0	0	1	0	0	0	1	1	2	1
14999	14999	2	32	7	7.69223	0	0	1	0	1	1	0	0	0	0	0	0	1	0	0	0	1	1	0	0
15009	15009	2	32	7	7.69223	0	0	1	0	1	1	0	0	0	0	0	0	1	0	0	0	1	1	0	0
15014	15014	2	28	6	7.69238	0	0	1	0	1	1	0	0	0	0	0	0	1	0	0	0	1	1	0	0
15044	15044	2	38	8	7.69239	0	0	1	0	1	1	0	0	0	0	0	0	1	0	0	0	1	1	0	0
15069	15069	2	29	6	7.69223	0	0	1	0	1	1	0	0	0	0	0	0	1	0	0	0	1	1	0	0
15114	15114	2	30	7	7.69223	0	0	1	0	1	1	0	0	0	0	0	0	1	0	0	0	1	1	0	0
15130	15130	2	24	5	7.69236	0	0	1	0	1	1	0	0	0	0	0	0	1	0	0	0	1	1	0	0
15131	15131	2	29	6	7.69238	0	0	1	0	1	1	0	0	0	0	0	0	1	0	0	0	1	1	0	0
15169	15169	2	22	5	7.69236	0	0	1	0	1	1	0	0	0	0	0	0	1	0	0	0	1	1	0	0
15197	15197	2	36	8	7.69239	0	0	1	0	1	1	0	0	0	0	0	0	1	0	0	0	1	1	0	0
15217	15217	2	26	6	7.69238	0	0	1	0	1	1	0	0	0	0	0	0	1	0	0	0	1	1	0	0
15238	15238	2	38	8	7.69239	0	0	1	0	1	1	0	0	0	0	0	0	1	0	0	0	1	1	0	0
15245	15245	2	34	7	7.69223	0	0	1	0	1	1	0	0	0	0	0	0	1	0	0	0	1	1	0	0
15263	15263	2	34	7	7.69223	0	0	1	0	1	1	0	0	0	0	0	0	1	0	0	0	1	1	0	0
15275	15275	2	26	6	7.69238	0	1	0	0	1	1	0	0	0	0	0	0	1	0	0	0	1	1	0	0
15314	15314	2	26	6	7.69238	0	0	1	0	1	1	0	0	0	0	0	0	1	0	0	0	1	1	0	0
15321	15321	2	20	5	7.69236	0	0	1	0	1	1	0	0	0	0	0	0	1	0	0	0	1	1	0	0
15328	15328	2	33	7	7.69223	0	0	1	0	1	1	0	0	0	0	0	0	1	0	0	0	1	1	0	0
15336	15336	2	25	6	7.69238	0	0	1	0	1	1	0	0	0	0	0	0	1	0	0	0	1	1	0	0
15390	15390	2	33	7	7.69223	0	0	1	0	1	1	0	0	0	0	0	0	1	0	0	0	1	1	0	0
15404	15404	2	30	7	7.69223	0	0	1	0	1	1	0	0	0	0	0	0	1	0	0	0	1	1	0	0
15409	15409	2	28	6	100.001	0	1	0	0	1	1	0	0	0	0	0	0	1	0	0	0	1	1	0	0
15430	15430	2	27	6	100.001	0	1	0	0	1	1	0	0	0	0	0	0	1	0	0	0	1	1	0	0
15442	15442	2	40	9	7.69228	0	0	1	0	1	1	0	0	0	0	0	0	1	0	0	0	1	1	0	0
15453	15453	2	28	6	7.69238	0	0	1	0	1	1	0	0	0	0	0	0	1	0	0	0	1	1	0	0
15472	15472	2	33	7	7.69223	0	0	1	0	1	1	0	0	0	0	0	0	1	0	0	0	1	1	0	0
15473	15473	2	36	8	7.69239	0	0	1	0	1	1	0	0	0	0	0	0	1	0	0	0	1	1	0	0
15483	15483	2	34	7	7.69223	0	0	1	0	1	1	0	0	0	0	0	0	1	0	0	0	1	1	0	0
15500	15500	2	34	7	7.69239	0	0	1	0	1	1	0	0	0	0	0	0	1	0	0	0	1	1	0	0
15533	15533	2	27	6	7.69238	0	0	1	0	1	1	0	0	0	0	0	0	1	0	0	0	1	1	0	0
15550	15550	2	35	8	7.69239	0	0	1	0	1	1	0	0	0	0	0	0	1	0	0	0	1	1	0	0
15557	15557	2	30	7	7.69223	0	0	1	0	1	1	0	0	0	0	0	0	1	0	0	0	1	1	0	0
15582	15582	2	29	6	7.69238	0	0	1	0	1	1	0	0	0	0	0	0	1	0	0	0	1	1	0	0
15631	15631	2	36	8	7.69239	0	0	1	0	1	1	0	0	0	0	0	0	1	0	0	0	1	1	0	0
15648	15648	2	31	7	7.69223	0	0	1	0	1	1	0	0	0	0	0	0	1	0	0	0	1	1	0	0
15692	15692	2	30	7	7.69223	0	0	1	0	1	1	0	0	0	0	0	0	1	0	0	0	1	1	0	0
15695	15695	2	31	7	7.69223	0	0	1	0	1	1	0	0	0	0	0	0	1	0	0	0	1	1	0	0
15697	15697	2	23	5	7.69236	0	0	1	0	1	1	0	0	0	0	0	0	1	0	0	0	1	1	0	0
15705	15705	2	28	6	7.69238	0	0	1	0	1	1	0	0	0	0	0	0	1	0	0	0	1	1	0	0
15710	15710	2	33	7	7.69223	0	0	1	0	1	1	0	0	0	0	0	0	1	0	0	0	1	1	0	0
15756	15756	2	28	6	7.69238	0	0	1	0	1	1	0	0	0	0	0	0	1	0	0	0	1	1	0	0
15765	15765	2	30	7	7.69223	0	0	1	0	1	1	0	0	0	0	0	0	1	0	0	0	1	1	0	0
15768	15768	2	27	6	7.69238	0	0	1	0	1	1	0	0	0	0	0	0	1	0	0	0	1	1	0	0
15769	15769	2	33	7	7.69223	0	0	1	0	1	1	0	0	0	0	0	0	1	0	0	0	1	1	0	0
15771	15771	2	38	8	7.69239	0	0	1	0	1	1	0	0	0	0	0	0	1	0	0	0	1	1	0	0
15778	15778	2	30	7	7.69223	0	0	1	0	1	1	0	0	0	0	0	0	1	0	0	0	1	1	0	0
15802	15802	2	32	7	7.69223	0	0	1	0	1	1	0	0	0	0	0	0	1	0	0	0	1	1	0	0
15817	15817	2	34	7	7.69223	0	0	1	0	1	1	0	0	0	0	0	0	1	0	0	0	1	1	0	0
15837	15837	2	29	6	7.69238	0	0	1	0	1	1	0	0	0	0	0	0	1	0	0	0	1	1	0	0
15838	15838	2	38	8	7.69239	0	0	1	0	1	1	0	0	0	0	0	0	1	0	0	0	1	1	0	0
15870	15870	2	27	6	7.69238	0	0	1	0	1	1	0	0	0	0	0	0	1	0	0	0	1	1	0	0
15871	15871	2	32	7	7.69223	0	0	1	0	1	1	0	0	0	0	0	0	1	0	0	0	1	1	0	0
15878	15878	2	31	7	7.69223	0	0	1	0	1	1	0	0	0	0	0	0	1	0	0	0	1	1	0	0
15889	15889	2	28	6	7.69238	0	0	1	0	1	1	0	0	0	0	0	0	1	0	0	0	1	1	0	0
15897	15897	2	32	7	7.69223	0	0	1	0	1	1	0	0	0	0	0	0	1	0	0	0	1	1	0	0
15909	15909	2	27	6	7.69238	0	0	1	0	1	1	0	0	0	0	0	0	1	0	0	0	1	1	0	0
15914	15914	2	26	6	7.69238	0	0	1	0	1	1	0	0	0	0	0	0	1	0	0	0	1	1	0	0
15924	15924	2	29	6	7.69238	0	0	1	0	1	1	0	0	0	0	0	0	1	0	0	0	1	1	0	0
15932	15932	2	26	6	7.69238	0	0	1	0	1	1	0	0	0	0	0	0	1	0	0	0	1	1	0	0
15951	15951	2	25	6	7.69238	0	0	1	0	1	1	0	0	0	0	0	0	1	0	0	0	1	1	0	0
15956	15956	2	29	6	7.69238	0	0	1	0	1	1	0	0	0	0	0	0	1	0	0	0	1	1	0	0
15970	15970	2	26	6	7.69238	0	0	1	0	1	1	0	0	0	0	0	0	1	0	0	0	1	1	0	0
16008	16008	2	28	6	7.69238	0	0	1	0	1	1	0	0	0	0	0	0	1	0	0	0	1	1	0	0
16035	16035	2	33	7	7.69223	0	0	1	0	1	1	0	0	0	0	0	0	1	0	0	0	1	1	0	0
16074	16074	2	28	6	7.69238	0	1	0	0	1	1	0	0	0	0	0	0	1	0	0	0	1	1	0	0
16123	16123	2	32	7	7.69223	0	0	1	0	1	1	0	0	0	0	0	0	1	0	0	0	1	1	0	0
16129	16129	2	30	7	7.69223	0	0	1	0	1	1	0	0	0	0	0	0	1	0	0	0	1	1	0	0
16147	16147	2	33	7	7.69223	0	0	1	0	1	1	0	0	0	0	0	0	1	0	0	0	1	1	0	0
16160	16160	2	33	7	7.69223	0	0	1	0	1	1	0	0	0	0	0	0	1	0	0	0	1	1	0	0
16163	16163	2	35	8	7.69239	0	1	0	0	1	1	0	0	0	0	0	0	1	0	0	0	1	1	0	0
16172	16172	2	29	6	100.001	0	1	0	0	1	1	0	0	0	0	0	0	1	0	0	0	1	1	0	0
16207	16207	2	35	8	7.69239	0	0	1	0	1	1	0	0	0	0	0	0	1	0	0	0	1	1	0	0
16239	16239	2	25	6	7.69238	0	1	0	0	1	1	0	0	0	0	0	0	1	0	0	0	1	1	0	0
16244	16244	2	30	7	7.69223	0	0	1	0	1	1	0	0	0	0	0	0	1	0	0	0	1	1	0	0
16264	16264	2	28	6	7.69238	0	0	1	0	1	1	0	0	0	0	0	0	1	0	0	0	1	1	0	0
16316	16316	2	35	8	7.69239	0	0	1	0	1	1	0	0	0	0	0	0	1	0	0	0	1	1	0	0
16368	16368	2	27	6	7.69238	0	0	1	0	1	1	0	0	0	0	0	0	1	0	0	0	1	1	0	0
16373	16373	2	26	6	7.69238	0	0	1	0	1	1	0	0	0	0	0	0	1	0	0	0	1	1	0	0
16380	16380	2	31	7	7.69223	0	0	1	0	1	1	0	0	0	0	0	0	1	0	0	0	1	1	0	0
16405	16405	2	31	7	7.69223	0	0	1	0	1	1	0	0	0	0	0	0	1	0	0	0	1	1	0	0
16409	16409	2	29	6	7.69238	0	0	1	0	1	1	0	0	0	0	0	0	1	0	0	0	1	1	0	0
16414	16414	2	34	7	7.69223	0	0	1	0	1	1	0	0	0	0	0	0	1	0	0	0	1	1	0	0
16431	16431	2	28	6	7.69238	0	0	1	0	1	1	0	0	0	0	0	0	1	0	0	0	1	1	0	0
16444	16444	2	30	7	7.69223	0	0	1	0	1	1	0	0	0	0	0	0	1	0	0	0	1	1	0	0
16449	16449	2	25	6	7.69238	0	0	1	0	1	1	0	0	0	0	0	0	1	0	0	0	1	1	0	0
16473	16473	2	29	6	7.69223	0	0	1	0	1	1	0	0	0	0	0	0	1	0	0	0	1	1	0	0
16492	16492	2	28	6	7.69238	0	0	1	0	1	1	0	0	0	0	0	0	1	0	0	0	1	1	0	0
16497	16497	2	30	7	7.69223	0	0	1	0	1	1	0	0	0	0	0	0	1	0	0	0	1	1	0	0
16507	16507	2	31	7	7.69223	0	0	1	0	1	1	0	0	0	0	0	0	1	0	0	0	1	1	0	0
16509	16509	2	26	6	7.69238	0	0	1	0	1	1	0	0	0	0	0	0	1	0	0	0	1	1	0	0
16533	16533	2	27	6	7.69238	0	0	1	0	1	1	0	0	0	0	0	0	1	0	0	0	1	1	0	0
16565	16565	2	23	5	7.69236	0	0	1	0	1	1	0	0	0	0	0	0	1	0	0	0	1	1	0	0
16583	16583	2	35	8	7.69239	0	0	1	0	1	1	0	0	0	0	0	0	1	0	0	0	1	1	0	0
16586	16586	2	35	8	7.69239	0	0	1	0	1	1	0	0	0	0	0	0	1	0	0	0	1	1	0	0
16620	16620	2	30	7	7.69223	0	0	1	0	1	1	0	0	0	0	0	0	1	0	0	0	1	1	0	0
16621	16621	2	32	7	7.69223	0	0	1	0	1	1	0	0	0	0	0	0	1	0	0	0	1	1	0	0
16623	16623	2	31	7	7.69223	0	0	1	0	1	1	0	0	0	0	0	0	1	0	0	0	1	1	0	0
16674	16674	2	28	6	7.69238	0	0	1	0	1	1	0	0	0	0	0	0	1	0	0	0	1	1	0	0
16680	16680	2	31	7	7.69223	0	0	1	0	1	1	0	0	0	0	0	0	1	0	0	0	1	1	0	0
16685	16685	2	36	8	7.69239	0	0	1	0	1	1	0	0	0	0	0	0	1	0	0	0	1	1	0	0
16686	16686	2	33	7	7.69223	0	0	1	0	1	1	0	0	0	0	0	0	1	0	0	0	1	1	0	0
16696	16696	2	36	8	7.69239	0	0	1	0	1	1	0	0	0	0	0	0	1	0	0	0	1	1	0	0
16698	16698	2	32	7	7.69223	0	0	1	0	1	1	0	0	0	0	0	0	1	0	0	0	1	1	0	0
16703	16703	2	31	7	7.69223	0	0	1	0	1	1	0	0	0	0	0	0	1	0	0	0	1	1	0	0
16771	16771	2	31	7	7.69223	0	0	1	0	1	1	0	0	0	0	0	0	1	0	0	0	1	1	0	0
16784	16784	2	30	7	7.69223	0	0	1	0	1	1	0	0	0	0	0	0	1	0	0	0	1	1	0	0
16787	16787	2	32	7	7.69223	0	0	1	0	1	1	0	0	0	0	0	0	1	0	0	0	1	1	0	0
16792	16792	2	32	7	7.69223	0	0	1	0	1	1	0	0	0	0	0	0	1	0	0	0	1	1	0	0
16797	16797	2	34	7	7.69239	0	0	1	0	1	1	0	0	0	0	0	0	1	0	0	0	1	1	0	0
16798	16798	2	29	6	7.69238	0	1	0	0	1	1	0	0	0	0	0	0	1	0	0	0	1	1	0	0
16809	16809	2	33	7	99.9982	1	0	0	0	1	1	0	0	0	0	0	0	1	0	0	0	1	1	0	0
16869	16869	2	26	6	7.69238	0	0	1	0	1	1	0	0	0	0	0	0	1	0	0	0	1	1	0	0
16908	16908	2	31	7	7.69223	0	0	1	0	1	1	0	0	0	0	0	0	1	0	0	0	1	1	0	0
16912	16912	2	29	6	7.69223	0	0	1	0	1	1	0	0	0	0	0	0	1	0	0	0	1	1	0	0
16943	16943	2	31	7	7.69223	0	0	1	0	1	1	0	0	0	0	0	0	1	0	0	0	1	1	0	0
16944	16944	2	32	7	7.69223	0	0	1	0	1	1	0	0	0	0	0	0	1	0	0	0	1	1	0	0
16976	16976	2	30	7	7.69223	0	0	1	0	1	1	0	0	0	0	0	0	1	0	0	0	1	1	0	0
17008	17008	2	25	6	7.69238	0	0	1	0	1	1	0	0	0	0	0	0	1	0	0	0	1	1	0	0
17010	17010	2	42	9	7.69228	0	0	1	0	1	1	0	0	0	0	0	0	1	0	0	0	1	1	0	0
17015	17015	2	28	6	7.69238	0	0	1	0	1	1	0	0	0	0	0	0	1	0	0	0	1	1	0	0
17028	17028	2	30	7	7.69223	0	0	1	0	1	1	0	0	0	0	0	0	1	0	0	0	1	1	0	0
17073	17073	2	29	6	7.69223	0	0	1	0	1	1	0	0	0	0	0	0	1	0	0	0	1	1	0	0
17134	17134	2	29	6	7.69238	0	0	1	0	1	1	0	0	0	0	0	0	1	0	0	0	1	1	0	0
17191	17191	2	32	7	7.69223	0	0	1	0	1	1	0	0	0	0	0	0	1	0	0	0	1	1	0	0
17197	17197	2	28	6	7.69238	0	0	1	0	1	1	0	0	0	0	0	0	1	0	0	0	1	1	0	0
17203	17203	2	25	6	7.69238	0	0	1	0	1	1	0	0	0	0	0	0	1	0	0	0	1	1	0	0
17204	17204	2	32	7	7.69223	0	0	1	0	1	1	0	0	0	0	0	0	1	0	0	0	1	1	0	0
17216	17216	2	23	5	7.69236	0	0	1	0	1	1	0	0	0	0	0	0	1	0	0	0	1	1	0	0
17237	17237	2	27	6	7.69238	0	0	1	0	1	1	0	0	0	0	0	0	1	0	0	0	1	1	0	0
17278	17278	2	32	7	7.69223	0	0	1	0	1	1	0	0	0	0	0	0	1	0	0	0	1	1	0	0
17301	17301	2	30	7	7.69223	0	0	1	0	1	1	0	0	0	0	0	0	1	0	0	0	1	1	0	0
17320	17320	2	39	8	7.69239	0	0	1	0	1	1	0	0	0	0	0	0	1	0	0	0	1	1	0	0
17323	17323	2	27	6	7.69238	0	0	1	0	1	1	0	0	0	0	0	0	1	0	0	0	1	1	0	0
17327	17327	2	34	7	7.69223	0	0	1	0	1	1	0	0	0	0	0	0	1	0	0	0	1	1	0	0
17342	17342	2	34	7	7.69239	0	0	1	0	1	1	0	0	0	0	0	0	1	0	0	0	1	1	0	0
17347	17347	2	39	8	7.69239	0	0	1	0	1	1	0	0	0	0	0	0	1	0	0	0	1	1	0	0
17370	17370	2	33	7	7.69223	0	0	1	0	1	1	0	0	0	0	0	0	1	0	0	0	1	1	0	0
17426	17426	2	32	7	7.69223	0	0	1	0	1	1	0	0	0	0	0	0	1	0	0	0	1	1	0	0
17444	17444	2	31	7	7.69223	0	0	1	0	1	1	0	0	0	0	0	0	1	0	0	0	1	1	0	0
17454	17454	2	42	9	7.69228	0	0	1	0	1	1	0	0	0	0	0	0	1	0	0	0	1	1	0	0
17472	17472	2	39	8	7.69239	0	0	1	0	1	1	0	0	0	0	0	0	1	0	0	0	1	1	0	0
17481	17481	2	30	7	7.69223	0	0	1	0	1	1	0	0	0	0	0	0	1	0	0	0	1	1	0	0
17495	17495	2	30	7	7.69223	0	0	1	0	1	1	0	0	0	0	0	0	1	0	0	0	1	1	0	0
17507	17507	2	26	6	7.69238	0	0	1	0	1	1	0	0	0	0	0	0	1	0	0	0	1	1	0	0
17515	17515	2	33	7	7.69223	0	0	1	0	1	1	0	0	0	0	0	0	1	0	0	0	1	1	0	0
17548	17548	2	38	8	7.69239	0	0	1	0	1	1	0	0	0	0	0	0	1	0	0	0	1	1	0	0
17557	17557	2	25	6	7.69238	0	0	1	0	1	1	0	0	0	0	0	0	1	0	0	0	1	1	0	0
17605	17605	2	21	5	7.69236	0	0	1	0	1	1	0	0	0	0	0	0	1	0	0	0	1	1	0	0
17606	17606	2	19	4	7.69246	0	0	1	0	1	1	0	0	0	0	0	0	1	0	0	0	1	1	0	0
17619	17619	2	28	6	7.69238	0	0	1	0	1	1	0	0	0	0	0	0	1	0	0	0	1	1	0	0
17627	17627	2	31	7	7.69223	0	0	1	0	1	1	0	0	0	0	0	0	1	0	0	0	1	1	0	0
17636	17636	2	31	7	7.69223	0	0	1	0	1	1	0	0	0	0	0	0	1	0	0	0	1	1	0	0
17659	17659	2	31	7	7.69223	0	0	1	0	1	1	0	0	0	0	0	0	1	0	0	0	1	1	0	0
17663	17663	2	30	7	7.69223	0	0	1	0	1	1	0	0	0	0	0	0	1	0	0	0	1	1	0	0
17667	17667	2	27	6	7.69238	0	0	1	0	1	1	0	0	0	0	0	0	1	0	0	0	1	1	0	0
17670	17670	2	33	7	7.69223	0	0	1	0	1	1	0	0	0	0	0	0	1	0	0	0	1	1	0	0
17680	17680	2	34	7	7.69223	0	0	1	0	1	1	0	0	0	0	0	0	1	0	0	0	1	1	0	0
17724	17724	2	27	6	7.69238	0	0	1	0	1	1	0	0	0	0	0	0	1	0	0	0	1	1	0	0
17758	17758	2	28	6	7.69238	0	0	1	0	1	1	0	0	0	0	0	0	1	0	0	0	1	1	0	0
17769	17769	2	26	6	7.69238	1	0	0	0	1	1	0	0	0	0	0	0	1	0	0	0	1	1	0	0
17875	17875	2	36	8	7.69239	0	0	1	0	1	1	0	0	0	0	0	0	1	0	0	0	1	1	0	0
17906	17906	2	20	5	7.69236	0	0	1	0	1	1	0	0	0	0	0	0	1	0	0	0	1	1	0	0
18014	18014	2	28	6	7.69238	0	0	1	0	1	1	0	0	0	0	0	0	1	0	0	0	1	1	0	0
18016	18016	2	27	6	7.69238	0	0	1	0	1	1	0	0	0	0	0	0	1	0	0	0	1	1	0	0
18026	18026	2	25	6	7.69238	0	0	1	0	1	1	0	0	0	0	0	0	1	0	0	0	1	1	0	0
18027	18027	2	36	8	7.69239	0	0	1	0	1	1	0	0	0	0	0	0	1	0	0	0	1	1	0	0
18035	18035	2	28	6	7.69238	0	0	1	0	1	1	0	0	0	0	0	0	1	0	0	0	1	1	0	0
18059	18059	2	28	6	7.69238	0	0	1	0	1	1	0	0	0	0	0	0	1	0	0	0	1	1	0	0
18072	18072	2	0	0	7.69234	0	0	1	0	1	1	0	0	0	0	0	0	1	0	0	0	1	1	2	1
18076	18076	2	27	6	7.69238	0	0	1	0	1	1	0	0	0	0	0	0	1	0	0	0	1	1	0	0
18102	18102	2	27	6	7.69238	0	0	1	0	1	1	0	0	0	0	0	0	1	0	0	0	1	1	0	0
18106	18106	2	20	5	7.69236	0	0	1	0	1	1	0	0	0	0	0	0	1	0	0	0	1	1	0	0
18165	18165	2	28	6	7.69238	0	0	1	0	1	1	0	0	0	0	0	0	1	0	0	0	1	1	0	0
18190	18190	2	30	7	7.69223	0	0	1	0	1	1	0	0	0	0	0	0	1	0	0	0	1	1	0	0
18253	18253	2	38	8	7.69239	0	0	1	0	1	1	0	0	0	0	0	0	1	0	0	0	1	1	0	0
18267	18267	2	39	8	7.69239	1	0	0	0	1	1	0	0	0	0	0	0	1	0	0	0	1	1	0	0
18281	18281	2	35	8	7.69239	0	0	1	0	1	1	0	0	0	0	0	0	1	0	0	0	1	1	0	0
18298	18298	2	29	6	7.69238	0	0	1	0	1	1	0	0	0	0	0	0	1	0	0	0	1	1	0	0
18307	18307	2	34	7	7.69223	0	0	1	0	1	1	0	0	0	0	0	0	1	0	0	0	1	1	0	0
18328	18328	2	26	6	7.69238	0	0	1	0	1	1	0	0	0	0	0	0	1	0	0	0	1	1	0	0
18333	18333	2	29	6	7.69223	0	0	1	0	1	1	0	0	0	0	0	0	1	0	0	0	1	1	0	0
18365	18365	2	36	8	7.69239	0	0	1	0	1	1	0	0	0	0	0	0	1	0	0	0	1	1	0	0
18371	18371	2	30	7	7.69223	0	0	1	0	1	1	0	0	0	0	0	0	1	0	0	0	1	1	0	0
18374	18374	2	32	7	7.69223	0	0	1	0	1	1	0	0	0	0	0	0	1	0	0	0	1	1	0	0
18390	18390	2	32	7	7.69223	0	0	1	0	1	1	0	0	0	0	0	0	1	0	0	0	1	1	0	0
18421	18421	2	33	7	7.69223	0	0	1	0	1	1	0	0	0	0	0	0	1	0	0	0	1	1	0	0
18473	18473	2	32	7	7.69223	0	0	1	0	1	1	0	0	0	0	0	0	1	0	0	0	1	1	0	0
18531	18531	2	31	7	7.69223	0	0	1	0	1	1	0	0	0	0	0	0	1	0	0	0	1	1	0	0
18581	18581	2	31	7	7.69223	0	0	1	0	1	1	0	0	0	0	0	0	1	0	0	0	1	1	0	0
18590	18590	2	38	8	7.69239	1	0	0	0	1	1	0	0	0	0	0	0	1	0	0	0	1	1	0	0
18606	18606	2	29	6	7.69238	0	0	1	0	1	1	0	0	0	0	0	0	1	0	0	0	1	1	0	0
18610	18610	2	32	7	7.69223	0	0	1	0	1	1	0	0	0	0	0	0	1	0	0	0	1	1	0	0
18614	18614	2	33	7	7.69223	0	0	1	0	1	1	0	0	0	0	0	0	1	0	0	0	1	1	0	0
18615	18615	2	28	6	7.69238	0	0	1	0	1	1	0	0	0	0	0	0	1	0	0	0	1	1	0	0
18644	18644	2	31	7	7.69223	0	0	1	0	1	1	0	0	0	0	0	0	1	0	0	0	1	1	0	0
18668	18668	2	28	6	7.69238	0	0	1	0	1	1	0	0	0	0	0	0	1	0	0	0	1	1	0	0
18671	18671	2	28	6	7.69238	0	0	1	0	1	1	0	0	0	0	0	0	1	0	0	0	1	1	0	0
18735	18735	2	30	7	7.69223	0	1	0	0	1	1	0	0	0	0	0	0	1	0	0	0	1	1	0	0
18747	18747	2	23	5	7.69236	0	0	1	0	1	1	0	0	0	0	0	0	1	0	0	0	1	1	0	0
18773	18773	2	31	7	7.69223	0	0	1	0	1	1	0	0	0	0	0	0	1	0	0	0	1	1	0	0
18814	18814	2	35	8	7.69239	0	0	1	0	1	1	0	0	0	0	0	0	1	0	0	0	1	1	0	0
18832	18832	2	30	7	7.69223	0	0	1	0	1	1	0	0	0	0	0	0	1	0	0	0	1	1	0	0
18842	18842	2	30	7	7.69223	0	0	1	0	1	1	0	0	0	0	0	0	1	0	0	0	1	1	0	0
18853	18853	2	32	7	7.69223	0	0	1	0	1	1	0	0	0	0	0	0	1	0	0	0	1	1	0	0
18873	18873	2	28	6	7.69238	0	0	1	0	1	1	0	0	0	0	0	0	1	0	0	0	1	1	0	0
18875	18875	2	33	7	7.69223	0	0	1	0	1	1	0	0	0	0	0	0	1	0	0	0	1	1	0	0
18885	18885	2	31	7	7.69223	0	0	1	0	1	1	0	0	0	0	0	0	1	0	0	0	1	1	0	0
18895	18895	2	31	7	7.69223	0	0	1	0	1	1	0	0	0	0	0	0	1	0	0	0	1	1	0	0
18926	18926	2	32	7	7.69223	0	0	1	0	1	1	0	0	0	0	0	0	1	0	0	0	1	1	0	0
18996	18996	2	30	7	7.69223	0	0	1	0	1	1	0	0	0	0	0	0	1	0	0	0	1	1	0	0
18997	18997	2	29	6	7.69223	0	0	1	0	1	1	0	0	0	0	0	0	1	0	0	0	1	1	0	0
19008	19008	2	28	6	7.69238	0	0	1	0	1	1	0	0	0	0	0	0	1	0	0	0	1	1	0	0
19060	19060	2	30	7	7.69223	0	0	1	0	1	1	0	0	0	0	0	0	1	0	0	0	1	1	0	0
19066	19066	2	34	7	7.69223	0	0	1	0	1	1	0	0	0	0	0	0	1	0	0	0	1	1	0	0
19086	19086	2	29	6	7.69238	0	0	1	0	1	1	0	0	0	0	0	0	1	0	0	0	1	1	0	0
19093	19093	2	40	9	7.69228	0	0	1	0	1	1	0	0	0	0	0	0	1	0	0	0	1	1	0	0
19094	19094	2	28	6	7.69238	0	0	1	0	1	1	0	0	0	0	0	0	1	0	0	0	1	1	0	0
19107	19107	2	25	6	7.69238	1	0	0	0	1	1	0	0	0	0	0	0	1	0	0	0	1	1	0	0
19114	19114	2	30	7	7.69223	0	0	1	0	1	1	0	0	0	0	0	0	1	0	0	0	1	1	2	1
19174	19174	2	22	5	7.69236	0	0	1	0	1	1	0	0	0	0	0	0	1	0	0	0	1	1	0	0
19226	19226	2	29	6	7.69238	0	0	1	0	1	1	0	0	0	0	0	0	1	0	0	0	1	1	0	0
19240	19240	2	32	7	7.69223	0	0	1	0	1	1	0	0	0	0	0	0	1	0	0	0	1	1	0	0
19255	19255	2	32	7	7.69223	0	0	1	0	1	1	0	0	0	0	0	0	1	0	0	0	1	1	0	0
19260	19260	2	28	6	7.69238	0	0	1	0	1	1	0	0	0	0	0	0	1	0	0	0	1	1	0	0
19262	19262	2	27	6	7.69238	0	0	1	0	1	1	0	0	0	0	0	0	1	0	0	0	1	1	0	0
19308	19308	2	32	7	7.69223	0	0	1	0	1	1	0	0	0	0	0	0	1	0	0	0	1	1	0	0
19315	19315	2	27	6	7.69238	0	0	1	0	1	1	0	0	0	0	0	0	1	0	0	0	1	1	0	0
19341	19341	2	29	6	7.69238	0	0	1	0	1	1	0	0	0	0	0	0	1	0	0	0	1	1	0	0
19347	19347	2	26	6	7.69238	0	0	1	0	1	1	0	0	0	0	0	0	1	0	0	0	1	1	0	0
19383	19383	2	22	5	7.69236	0	0	1	0	1	1	0	0	0	0	0	0	1	0	0	0	1	1	1	1
19433	19433	2	30	7	7.69223	0	0	1	0	1	1	0	0	0	0	0	0	1	0	0	0	1	1	0	0
19464	19464	2	27	6	7.69238	0	0	1	0	1	1	0	0	0	0	0	0	1	0	0	0	1	1	0	0
19468	19468	2	27	6	7.69238	0	0	1	0	1	1	0	0	0	0	0	0	1	0	0	0	1	1	0	0
19484	19484	2	28	6	7.69238	0	0	1	0	1	1	0	0	0	0	0	0	1	0	0	0	1	1	0	0
19569	19569	2	31	7	7.69223	0	0	1	0	1	1	0	0	0	0	0	0	1	0	0	0	1	1	0	0
19608	19608	2	30	7	7.69223	0	0	1	0	1	1	0	0	0	0	0	0	1	0	0	0	1	1	0	0
19686	19686	2	29	6	7.69238	0	0	1	0	1	1	0	0	0	0	0	0	1	0	0	0	1	1	0	0
19701	19701	2	31	7	7.69223	0	0	1	0	1	1	0	0	0	0	0	0	1	0	0	0	1	1	0	0
19715	19715	2	27	6	7.69238	0	0	1	0	1	1	0	0	0	0	0	0	1	0	0	0	1	1	0	0
19752	19752	2	32	7	7.69223	0	0	1	0	1	1	0	0	0	0	0	0	1	0	0	0	1	1	0	0
19769	19769	2	29	6	7.69238	0	0	1	0	1	1	0	0	0	0	0	0	1	0	0	0	1	1	0	0
19777	19777	2	34	7	7.69223	0	0	1	0	1	1	0	0	0	0	0	0	1	0	0	0	1	1	0	0
19882	19882	2	27	6	7.69238	0	0	1	0	1	1	0	0	0	0	0	0	1	0	0	0	1	1	0	0
19886	19886	2	29	6	7.69223	0	0	1	0	1	1	0	0	0	0	0	0	1	0	0	0	1	1	0	0
19942	19942	2	38	8	7.69239	0	1	0	0	1	1	0	0	0	0	0	0	1	0	0	0	1	1	0	0
19963	19963	2	30	7	7.69223	0	0	1	0	1	1	0	0	0	0	0	0	1	0	0	0	1	1	0	0
20019	20019	2	28	6	7.69238	0	0	1	0	1	1	0	0	0	0	0	0	1	0	0	0	1	1	0	0
20023	20023	2	23	5	7.69236	0	0	1	0	1	1	0	0	0	0	0	0	1	0	0	0	1	1	0	0
20072	20072	2	35	8	7.69239	0	0	1	0	1	1	0	0	0	0	0	0	1	0	0	0	1	1	0	0
20099	20099	2	32	7	7.69223	0	0	1	0	1	1	0	0	0	0	0	0	1	0	0	0	1	1	0	0
20109	20109	2	30	7	7.69223	0	0	1	0	1	1	0	0	0	0	0	0	1	0	0	0	1	1	0	0
20121	20121	2	27	6	7.69238	0	0	1	0	1	1	0	0	0	0	0	0	1	0	0	0	1	1	0	0
20129	20129	2	47	10	7.69228	1	0	0	0	1	1	0	0	0	0	0	0	1	0	0	0	1	1	2	1
20133	20133	2	30	7	7.69223	0	0	1	0	1	1	0	0	0	0	0	0	1	0	0	0	1	1	0	0
20183	20183	2	31	7	7.69223	0	0	1	0	1	1	0	0	0	0	0	0	1	0	0	0	1	1	0	0
20188	20188	2	27	6	7.69238	0	0	1	0	1	1	0	0	0	0	0	0	1	0	0	0	1	1	0	0
20200	20200	2	32	7	7.69223	0	0	1	0	1	1	0	0	0	0	0	0	1	0	0	0	1	1	0	0
20203	20203	2	30	7	7.69223	0	0	1	0	1	1	0	0	0	0	0	0	1	0	0	0	1	1	0	0
20246	20246	2	30	7	7.69223	0	0	1	0	1	1	0	0	0	0	0	0	1	0	0	0	1	1	0	0
20247	20247	2	31	7	7.69223	1	0	0	0	1	1	0	0	0	0	0	0	1	0	0	0	1	1	0	0
20249	20249	2	29	6	7.69223	0	0	1	0	1	1	0	0	0	0	0	0	1	0	0	0	1	1	0	0
20252	20252	2	34	7	7.69223	0	0	1	0	1	1	0	0	0	0	0	0	1	0	0	0	1	1	0	0
20263	20263	2	29	6	7.69238	0	0	1	0	1	1	0	0	0	0	0	0	1	0	0	0	1	1	0	0
20277	20277	2	28	6	7.69238	0	0	1	0	1	1	0	0	0	0	0	0	1	0	0	0	1	1	0	0
20278	20278	2	31	7	7.69223	0	0	1	0	1	1	0	0	0	0	0	0	1	0	0	0	1	1	0	0
20289	20289	2	31	7	7.69223	0	0	1	0	1	1	0	0	0	0	0	0	1	0	0	0	1	1	0	0
20337	20337	2	32	7	7.69223	0	0	1	0	1	1	0	0	0	0	0	0	1	0	0	0	1	1	0	0
20375	20375	2	38	8	7.69239	0	0	1	0	1	1	0	0	0	0	0	0	1	0	0	0	1	1	0	0
20434	20434	2	33	7	7.69223	0	0	1	0	1	1	0	0	0	0	0	0	1	0	0	0	1	1	0	0
20495	20495	2	33	7	7.69223	0	0	1	0	1	1	0	0	0	0	0	0	1	0	0	0	1	1	0	0
20535	20535	2	28	6	7.69238	0	0	1	0	1	1	0	0	0	0	0	0	1	0	0	0	1	1	0	0
20542	20542	2	32	7	7.69223	0	0	1	0	1	1	0	0	0	0	0	0	1	0	0	0	1	1	0	0
20549	20549	2	36	8	7.69239	0	0	1	0	1	1	0	0	0	0	0	0	1	0	0	0	1	1	0	0
20585	20585	2	33	7	7.69223	0	0	1	0	1	1	0	0	0	0	0	0	1	0	0	0	1	1	0	0
20625	20625	2	35	8	7.69239	0	0	1	0	1	1	0	0	0	0	0	0	1	0	0	0	1	1	0	0
20631	20631	2	28	6	7.69238	0	0	1	0	1	1	0	0	0	0	0	0	1	0	0	0	1	1	0	0
20639	20639	2	29	6	7.69238	0	0	1	0	1	1	0	0	0	0	0	0	1	0	0	0	1	1	0	0
20645	20645	2	31	7	7.69223	0	0	1	0	1	1	0	0	0	0	0	0	1	0	0	0	1	1	0	0
20659	20659	2	38	8	7.69239	0	0	1	0	1	1	0	0	0	0	0	0	1	0	0	0	1	1	0	0
20692	20692	2	40	9	7.69228	0	0	1	0	1	1	0	0	0	0	0	0	1	0	0	0	1	1	0	0
20742	20742	2	29	6	7.69238	0	0	1	0	1	1	0	0	0	0	0	0	1	0	0	0	1	1	0	0
20764	20764	2	31	7	7.69223	0	0	1	0	1	1	0	0	0	0	0	0	1	0	0	0	1	1	0	0
20811	20811	2	29	6	7.69238	0	0	1	0	1	1	0	0	0	0	0	0	1	0	0	0	1	1	0	0
20828	20828	2	26	6	7.69238	0	0	1	0	1	1	0	0	0	0	0	0	1	0	0	0	1	1	0	0
20840	20840	2	32	7	7.69223	0	1	0	0	1	1	0	0	0	0	0	0	1	0	0	0	1	1	0	0
20848	20848	2	32	7	7.69223	0	0	1	0	1	1	0	0	0	0	0	0	1	0	0	0	1	1	0	0
20877	20877	2	30	7	7.69223	0	0	1	0	1	1	0	0	0	0	0	0	1	0	0	0	1	1	0	0
20908	20908	2	29	6	7.69238	0	0	1	0	1	1	0	0	0	0	0	0	1	0	0	0	1	1	0	0
20943	20943	2	26	6	7.69238	0	0	1	0	1	1	0	0	0	0	0	0	1	0	0	0	1	1	0	0
20982	20982	2	31	7	7.69223	0	0	1	0	1	1	0	0	0	0	0	0	1	0	0	0	1	1	0	0
20986	20986	2	34	7	7.69223	0	0	1	0	1	1	0	0	0	0	0	0	1	0	0	0	1	1	0	0
21040	21040	2	23	5	7.69236	0	0	1	0	1	1	0	0	0	0	0	0	1	0	0	0	1	1	1	1
21045	21045	2	28	6	7.69238	0	0	1	0	1	1	0	0	0	0	0	0	1	0	0	0	1	1	0	0
21057	21057	2	27	6	7.69238	0	0	1	0	1	1	0	0	0	0	0	0	1	0	0	0	1	1	0	0
21059	21059	2	31	7	7.69223	0	0	1	0	1	1	0	0	0	0	0	0	1	0	0	0	1	1	0	0
21060	21060	2	27	6	7.69238	0	0	1	0	1	1	0	0	0	0	0	0	1	0	0	0	1	1	0	0
21125	21125	2	25	6	7.69238	0	0	1	0	1	1	0	0	0	0	0	0	1	0	0	0	1	1	0	0
21162	21162	2	24	5	7.69236	0	0	1	0	1	1	0	0	0	0	0	0	1	0	0	0	1	1	0	0
21244	21244	2	32	7	7.69223	0	0	1	0	1	1	0	0	0	0	0	0	1	0	0	0	1	1	0	0
21258	21258	2	22	5	7.69236	0	0	1	0	1	1	0	0	0	0	0	0	1	0	0	0	1	1	0	0
21299	21299	2	29	6	7.69238	0	0	1	0	1	1	0	0	0	0	0	0	1	0	0	0	1	1	0	0
21308	21308	2	35	8	7.69239	0	0	1	0	1	1	0	0	0	0	0	0	1	0	0	0	1	1	0	0
21324	21324	2	29	6	7.69238	0	0	1	0	1	1	0	0	0	0	0	0	1	0	0	0	1	1	0	0
21338	21338	2	29	6	7.69238	0	0	1	0	1	1	0	0	0	0	0	0	1	0	0	0	1	1	0	0
21339	21339	2	39	8	7.69239	1	0	0	0	1	1	0	0	0	0	0	0	1	0	0	0	1	1	0	0
21356	21356	2	28	6	7.69238	0	0	1	0	1	1	0	0	0	0	0	0	1	0	0	0	1	1	0	0
21368	21368	2	34	7	7.69223	0	0	1	0	1	1	0	0	0	0	0	0	1	0	0	0	1	1	0	0
21376	21376	2	27	6	7.69238	0	0	1	0	1	1	0	0	0	0	0	0	1	0	0	0	1	1	0	0
21383	21383	2	30	7	7.69223	0	0	1	0	1	1	0	0	0	0	0	0	1	0	0	0	1	1	0	0
21412	21412	2	28	6	7.69238	0	0	1	0	1	1	0	0	0	0	0	0	1	0	0	0	1	1	0	0
21451	21451	2	29	6	7.69223	0	0	1	0	1	1	0	0	0	0	0	0	1	0	0	0	1	1	0	0
21458	21458	2	27	6	7.69238	0	0	1	0	1	1	0	0	0	0	0	0	1	0	0	0	1	1	0	0
21468	21468	2	37	8	7.69239	0	0	1	0	1	1	0	0	0	0	0	0	1	0	0	0	1	1	0	0
21507	21507	2	30	7	7.69223	0	0	1	0	1	1	0	0	0	0	0	0	1	0	0	0	1	1	0	0
21528	21528	2	25	6	7.69238	0	0	1	0	1	1	0	0	0	0	0	0	1	0	0	0	1	1	0	0
21562	21562	2	34	7	7.69223	0	0	1	0	1	1	0	0	0	0	0	0	1	0	0	0	1	1	0	0
21594	21594	2	29	6	7.69238	0	0	1	0	1	1	0	0	0	0	0	0	1	0	0	0	1	1	0	0
21600	21600	2	33	7	7.69223	0	0	1	0	1	1	0	0	0	0	0	0	1	0	0	0	1	1	0	0
21605	21605	2	32	7	7.69223	0	0	1	0	1	1	0	0	0	0	0	0	1	0	0	0	1	1	0	0
21636	21636	2	31	7	7.69223	0	0	1	0	1	1	0	0	0	0	0	0	1	0	0	0	1	1	0	0
21648	21648	2	26	6	7.69238	0	0	1	0	1	1	0	0	0	0	0	0	1	0	0	0	1	1	0	0
21676	21676	2	32	7	7.69223	0	1	0	0	1	1	0	0	0	0	0	0	1	0	0	0	1	1	0	0
21685	21685	2	37	8	7.69239	0	1	0	0	1	1	0	0	0	0	0	0	1	0	0	0	1	1	0	0
21740	21740	2	33	7	7.69223	0	0	1	0	1	1	0	0	0	0	0	0	1	0	0	0	1	1	0	0
21746	21746	2	35	8	7.69239	0	0	1	0	1	1	0	0	0	0	0	0	1	0	0	0	1	1	0	0
21781	21781	2	28	6	7.69238	0	0	1	0	1	1	0	0	0	0	0	0	1	0	0	0	1	1	0	0
21793	21793	2	28	6	7.69238	0	0	1	0	1	1	0	0	0	0	0	0	1	0	0	0	1	1	0	0
21799	21799	2	28	6	7.69238	0	0	1	0	1	1	0	0	0	0	0	0	1	0	0	0	1	1	0	0
21850	21850	2	29	6	7.69238	0	0	1	0	1	1	0	0	0	0	0	0	1	0	0	0	1	1	0	0
21878	21878	2	29	6	7.69238	0	0	1	0	1	1	0	0	0	0	0	0	1	0	0	0	1	1	0	0
21886	21886	2	38	8	7.69239	0	0	1	0	1	1	0	0	0	0	0	0	1	0	0	0	1	1	0	0
21944	21944	2	28	6	7.69238	0	0	1	0	1	1	0	0	0	0	0	0	1	0	0	0	1	1	0	0
21947	21947	2	33	7	7.69223	0	0	1	0	1	1	0	0	0	0	0	0	1	0	0	0	1	1	0	0
21956	21956	2	31	7	7.69223	0	0	1	0	1	1	0	0	0	0	0	0	1	0	0	0	1	1	0	0
21964	21964	2	33	7	7.69223	0	0	1	0	1	1	0	0	0	0	0	0	1	0	0	0	1	1	0	0
21969	21969	2	29	6	7.69238	0	1	0	0	1	1	0	0	0	0	0	0	1	0	0	0	1	1	0	0
21977	21977	2	30	7	7.69223	0	0	1	0	1	1	0	0	0	0	0	0	1	0	0	0	1	1	0	0
22015	22015	2	25	6	7.69238	0	0	1	0	1	1	0	0	0	0	0	0	1	0	0	0	1	1	0	0
22070	22070	2	33	7	7.69223	0	0	1	0	1	1	0	0	0	0	0	0	1	0	0	0	1	1	0	0
22084	22084	2	29	6	7.69238	0	0	1	0	1	1	0	0	0	0	0	0	1	0	0	0	1	1	0	0
22115	22115	2	30	7	7.69223	0	0	1	0	1	1	0	0	0	0	0	0	1	0	0	0	1	1	0	0
22118	22118	2	24	5	7.69236	0	0	1	0	1	1	0	0	0	0	0	0	1	0	0	0	1	1	0	0
22134	22134	2	36	8	7.69239	0	0	1	0	1	1	0	0	0	0	0	0	1	0	0	0	1	1	0	0
22153	22153	2	26	6	7.69238	0	0	1	0	1	1	0	0	0	0	0	0	1	0	0	0	1	1	0	0
22155	22155	2	29	6	7.69238	0	0	1	0	1	1	0	0	0	0	0	0	1	0	0	0	1	1	0	0
22164	22164	2	27	6	7.69238	0	1	0	0	1	1	0	0	0	0	0	0	1	0	0	0	1	1	0	0
22167	22167	2	31	7	7.69223	0	0	1	0	1	1	0	0	0	0	0	0	1	0	0	0	1	1	0	0
22177	22177	2	28	6	7.69238	0	0	1	0	1	1	0	0	0	0	0	0	1	0	0	0	1	1	0	0
22206	22206	2	31	7	7.69223	0	0	1	0	1	1	0	0	0	0	0	0	1	0	0	0	1	1	0	0
22207	22207	2	26	6	7.69238	0	0	1	0	1	1	0	0	0	0	0	0	1	0	0	0	1	1	0	0
22237	22237	2	35	8	7.69239	0	0	1	0	1	1	0	0	0	0	0	0	1	0	0	0	1	1	0	0
22259	22259	2	31	7	7.69223	0	0	1	0	1	1	0	0	0	0	0	0	1	0	0	0	1	1	0	0
22273	22273	2	26	6	7.69238	0	0	1	0	1	1	0	0	0	0	0	0	1	0	0	0	1	1	0	0
22275	22275	2	33	7	7.69223	0	0	1	0	1	1	0	0	0	0	0	0	1	0	0	0	1	1	0	0
22293	22293	2	25	6	7.69238	0	0	1	0	1	1	0	0	0	0	0	0	1	0	0	0	1	1	0	0
22296	22296	2	29	6	7.69238	0	0	1	0	1	1	0	0	0	0	0	0	1	0	0	0	1	1	0	0
22298	22298	2	26	6	7.69238	1	0	0	0	1	1	0	0	0	0	0	0	1	0	0	0	1	1	0	0
22347	22347	2	39	8	7.69239	0	0	1	0	1	1	0	0	0	0	0	0	1	0	0	0	1	1	0	0
22368	22368	2	33	7	7.69223	0	0	1	0	1	1	0	0	0	0	0	0	1	0	0	0	1	1	0	0
22394	22394	2	30	7	7.69223	0	0	1	0	1	1	0	0	0	0	0	0	1	0	0	0	1	1	0	0
22404	22404	2	31	7	7.69223	0	0	1	0	1	1	0	0	0	0	0	0	1	0	0	0	1	1	0	0
22409	22409	2	32	7	7.69223	0	0	1	0	1	1	0	0	0	0	0	0	1	0	0	0	1	1	0	0
22419	22419	2	29	6	7.69238	1	0	0	0	1	1	0	0	0	0	0	0	1	0	0	0	1	1	2	1
22442	22442	2	38	8	7.69239	0	0	1	0	1	1	0	0	0	0	0	0	1	0	0	0	1	1	0	0
22468	22468	2	25	6	7.69238	0	0	1	0	1	1	0	0	0	0	0	0	1	0	0	0	1	1	0	0
22483	22483	2	26	6	7.69238	0	0	1	0	1	1	0	0	0	0	0	0	1	0	0	0	1	1	0	0
22525	22525	2	35	8	7.69239	0	0	1	0	1	1	0	0	0	0	0	0	1	0	0	0	1	1	0	0
22534	22534	2	34	7	7.69223	0	0	1	0	1	1	0	0	0	0	0	0	1	0	0	0	1	1	0	0
22559	22559	2	31	7	7.69223	0	0	1	0	1	1	0	0	0	0	0	0	1	0	0	0	1	1	0	0
22564	22564	2	25	6	7.69238	0	0	1	0	1	1	0	0	0	0	0	0	1	0	0	0	1	1	0	0
22583	22583	2	32	7	7.69223	0	0	1	0	1	1	0	0	0	0	0	0	1	0	0	0	1	1	0	0
22597	22597	2	29	6	7.69238	0	0	1	0	1	1	0	0	0	0	0	0	1	0	0	0	1	1	0	0
22604	22604	2	30	7	7.69223	0	0	1	0	1	1	0	0	0	0	0	0	1	0	0	0	1	1	0	0
22619	22619	2	34	7	7.69223	0	0	1	0	1	1	0	0	0	0	0	0	1	0	0	0	1	1	0	0
22660	22660	2	39	8	7.69239	0	0	1	0	1	1	0	0	0	0	0	0	1	0	0	0	1	1	0	0
22737	22737	2	32	7	7.69223	0	0	1	0	1	1	0	0	0	0	0	0	1	0	0	0	1	1	0	0
22758	22758	2	32	7	7.69223	0	0	1	0	1	1	0	0	0	0	0	0	1	0	0	0	1	1	0	0
22760	22760	2	31	7	7.69223	0	0	1	0	1	1	0	0	0	0	0	0	1	0	0	0	1	1	0	0
22772	22772	2	34	7	7.69223	0	0	1	0	1	1	0	0	0	0	0	0	1	0	0	0	1	1	0	0
22812	22812	2	31	7	7.69223	0	0	1	0	1	1	0	0	0	0	0	0	1	0	0	0	1	1	0	0
22908	22908	2	30	7	7.69223	0	0	1	0	1	1	0	0	0	0	0	0	1	0	0	0	1	1	0	0
22912	22912	2	34	7	7.69223	0	0	1	0	1	1	0	0	0	0	0	0	1	0	0	0	1	1	0	0
22940	22940	2	24	5	7.69238	0	0	1	0	1	1	0	0	0	0	0	0	1	0	0	0	1	1	0	0
22947	22947	2	29	6	7.69223	0	0	1	0	1	1	0	0	0	0	0	0	1	0	0	0	1	1	0	0
22959	22959	2	30	7	7.69223	0	0	1	0	1	1	0	0	0	0	0	0	1	0	0	0	1	1	0	0
22967	22967	2	28	6	7.69238	0	0	1	0	1	1	0	0	0	0	0	0	1	0	0	0	1	1	0	0
23008	23008	2	38	8	7.69239	1	0	0	0	1	1	0	0	0	0	0	0	1	0	0	0	1	1	0	0
23019	23019	2	36	8	7.69239	0	0	1	0	1	1	0	0	0	0	0	0	1	0	0	0	1	1	0	0
23030	23030	2	29	6	7.69238	0	0	1	0	1	1	0	0	0	0	0	0	1	0	0	0	1	1	0	0
23076	23076	2	22	5	7.69236	0	0	1	0	1	1	0	0	0	0	0	0	1	0	0	0	1	1	0	0
23138	23138	2	33	7	7.69223	0	0	1	0	1	1	0	0	0	0	0	0	1	0	0	0	1	1	0	0
23145	23145	2	31	7	7.69223	0	0	1	0	1	1	0	0	0	0	0	0	1	0	0	0	1	1	0	0
23146	23146	2	31	7	7.69223	0	0	1	0	1	1	0	0	0	0	0	0	1	0	0	0	1	1	0	0
23147	23147	2	29	6	7.69238	0	0	1	0	1	1	0	0	0	0	0	0	1	0	0	0	1	1	0	0
23149	23149	2	30	7	7.69223	0	0	1	0	1	1	0	0	0	0	0	0	1	0	0	0	1	1	0	0
23186	23186	2	30	7	7.69223	0	0	1	0	1	1	0	0	0	0	0	0	1	0	0	0	1	1	0	0
23193	23193	2	26	6	7.69238	0	0	1	0	1	1	0	0	0	0	0	0	1	0	0	0	1	1	0	0
23234	23234	2	37	8	7.69239	0	0	1	0	1	1	0	0	0	0	0	0	1	0	0	0	1	1	0	0
23243	23243	2	31	7	7.69223	0	0	1	0	1	1	0	0	0	0	0	0	1	0	0	0	1	1	0	0
23257	23257	2	26	6	7.69238	0	0	1	0	1	1	0	0	0	0	0	0	1	0	0	0	1	1	0	0
23267	23267	2	24	5	7.69238	0	0	1	0	1	1	0	0	0	0	0	0	1	0	0	0	1	1	0	0
23278	23278	2	29	6	7.69238	0	0	1	0	1	1	0	0	0	0	0	0	1	0	0	0	1	1	0	0
23292	23292	2	39	8	7.69228	0	0	1	0	1	1	0	0	0	0	0	0	1	0	0	0	1	1	0	0
23321	23321	2	30	7	7.69223	0	0	1	0	1	1	0	0	0	0	0	0	1	0	0	0	1	1	0	0
23334	23334	2	32	7	7.69223	0	0	1	0	1	1	0	0	0	0	0	0	1	0	0	0	1	1	0	0
23363	23363	2	30	7	7.69223	0	0	1	0	1	1	0	0	0	0	0	0	1	0	0	0	1	1	0	0
23394	23394	2	32	7	7.69223	0	0	1	0	1	1	0	0	0	0	0	0	1	0	0	0	1	1	0	0
23423	23423	2	28	6	7.69238	0	0	1	0	1	1	0	0	0	0	0	0	1	0	0	0	1	1	0	0
23424	23424	2	27	6	7.69238	0	0	1	0	1	1	0	0	0	0	0	0	1	0	0	0	1	1	0	0
23431	23431	2	29	6	7.69238	0	0	1	0	1	1	0	0	0	0	0	0	1	0	0	0	1	1	0	0
23513	23513	2	30	7	7.69223	0	0	1	0	1	1	0	0	0	0	0	0	1	0	0	0	1	1	0	0
23559	23559	2	27	6	7.69238	0	0	1	0	1	1	0	0	0	0	0	0	1	0	0	0	1	1	0	0
23589	23589	2	29	6	7.69238	0	0	1	0	1	1	0	0	0	0	0	0	1	0	0	0	1	1	0	0
23604	23604	2	26	6	7.69238	0	0	1	0	1	1	0	0	0	0	0	0	1	0	0	0	1	1	0	0
23626	23626	2	36	8	7.69239	0	0	1	0	1	1	0	0	0	0	0	0	1	0	0	0	1	1	0	0
23680	23680	2	31	7	7.69223	0	0	1	0	1	1	0	0	0	0	0	0	1	0	0	0	1	1	0	0
23696	23696	2	27	6	7.69238	0	0	1	0	1	1	0	0	0	0	0	0	1	0	0	0	1	1	0	0
23697	23697	2	20	5	7.69236	0	0	1	0	1	1	0	0	0	0	0	0	1	0	0	0	1	1	0	0
23708	23708	2	28	6	7.69238	0	0	1	0	1	1	0	0	0	0	0	0	1	0	0	0	1	1	0	0
23759	23759	2	32	7	7.69223	0	0	1	0	1	1	0	0	0	0	0	0	1	0	0	0	1	1	0	0
23778	23778	2	28	6	7.69238	0	0	1	0	1	1	0	0	0	0	0	0	1	0	0	0	1	1	0	0
23792	23792	2	31	7	7.69223	0	0	1	0	1	1	0	0	0	0	0	0	1	0	0	0	1	1	0	0
23864	23864	2	30	7	99.9982	0	1	0	0	1	1	0	0	0	0	0	0	1	0	0	0	1	1	0	0
23888	23888	2	26	6	7.69238	0	0	1	0	1	1	0	0	0	0	0	0	1	0	0	0	1	1	0	0
23894	23894	2	26	6	7.69238	0	0	1	0	1	1	0	0	0	0	0	0	1	0	0	0	1	1	0	0
23899	23899	2	33	7	7.69223	0	0	1	0	1	1	0	0	0	0	0	0	1	0	0	0	1	1	0	0
23912	23912	2	30	7	7.69223	0	0	1	0	1	1	0	0	0	0	0	0	1	0	0	0	1	1	0	0
23930	23930	2	34	7	7.69223	0	0	1	0	1	1	0	0	0	0	0	0	1	0	0	0	1	1	0	0
23932	23932	2	36	8	7.69239	0	0	1	0	1	1	0	0	0	0	0	0	1	0	0	0	1	1	0	0
23933	23933	2	28	6	7.69238	0	0	1	0	1	1	0	0	0	0	0	0	1	0	0	0	1	1	0	0
23934	23934	2	28	6	7.69238	0	0	1	0	1	1	0	0	0	0	0	0	1	0	0	0	1	1	0	0
23948	23948	2	30	7	7.69223	0	0	1	0	1	1	0	0	0	0	0	0	1	0	0	0	1	1	0	0
23971	23971	2	31	7	7.69223	0	0	1	0	1	1	0	0	0	0	0	0	1	0	0	0	1	1	0	0
24021	24021	2	35	8	7.69239	0	0	1	0	1	1	0	0	0	0	0	0	1	0	0	0	1	1	0	0
24055	24055	2	29	6	7.69238	0	0	1	0	1	1	0	0	0	0	0	0	1	0	0	0	1	1	0	0
24065	24065	2	36	8	7.69239	0	0	1	0	1	1	0	0	0	0	0	0	1	0	0	0	1	1	0	0
24074	24074	2	25	6	7.69238	0	0	1	0	1	1	0	0	0	0	0	0	1	0	0	0	1	1	0	0
24091	24091	2	31	7	7.69223	0	0	1	0	1	1	0	0	0	0	0	0	1	0	0	0	1	1	0	0
24092	24092	2	33	7	7.69223	0	0	1	0	1	1	0	0	0	0	0	0	1	0	0	0	1	1	0	0
24105	24105	2	31	7	7.69223	0	0	1	0	1	1	0	0	0	0	0	0	1	0	0	0	1	1	0	0
24122	24122	2	33	7	7.69223	0	0	1	0	1	1	0	0	0	0	0	0	1	0	0	0	1	1	0	0
24159	24159	2	27	6	7.69238	0	0	1	0	1	1	0	0	0	0	0	0	1	0	0	0	1	1	0	0
24161	24161	2	27	6	7.69238	0	0	1	0	1	1	0	0	0	0	0	0	1	0	0	0	1	1	0	0
24199	24199	2	26	6	7.69238	0	0	1	0	1	1	0	0	0	0	0	0	1	0	0	0	1	1	0	0
24208	24208	2	35	8	7.69239	1	0	0	0	1	1	0	0	0	0	0	0	1	0	0	0	1	1	0	0
24223	24223	2	27	6	7.69238	0	0	1	0	1	1	0	0	0	0	0	0	1	0	0	0	1	1	0	0
24228	24228	2	29	6	7.69238	0	0	1	0	1	1	0	0	0	0	0	0	1	0	0	0	1	1	0	0
24235	24235	2	39	8	7.69239	0	0	1	0	1	1	0	0	0	0	0	0	1	0	0	0	1	1	0	0
24303	24303	2	25	6	7.69238	0	0	1	0	1	1	0	0	0	0	0	0	1	0	0	0	1	1	0	0
24341	24341	2	28	6	7.69238	0	0	1	0	1	1	0	0	0	0	0	0	1	0	0	0	1	1	0	0
24343	24343	2	25	6	7.69238	0	0	1	0	1	1	0	0	0	0	0	0	1	0	0	0	1	1	0	0
24354	24354	2	30	7	7.69223	0	0	1	0	1	1	0	0	0	0	0	0	1	0	0	0	1	1	0	0
24357	24357	2	34	7	7.69223	0	0	1	0	1	1	0	0	0	0	0	0	1	0	0	0	1	1	0	0
24360	24360	2	29	6	7.69238	0	0	1	0	1	1	0	0	0	0	0	0	1	0	0	0	1	1	0	0
24376	24376	2	33	7	7.69223	0	0	1	0	1	1	0	0	0	0	0	0	1	0	0	0	1	1	0	0
24388	24388	2	31	7	7.69223	0	0	1	0	1	1	0	0	0	0	0	0	1	0	0	0	1	1	0	0
24389	24389	2	34	7	7.69239	0	0	1	0	1	1	0	0	0	0	0	0	1	0	0	0	1	1	0	0
24395	24395	2	34	7	7.69239	0	0	1	0	1	1	0	0	0	0	0	0	1	0	0	0	1	1	0	0
24402	24402	2	20	5	7.69236	0	0	1	0	1	1	0	0	0	0	0	0	1	0	0	0	1	1	0	0
24406	24406	2	28	6	7.69238	0	0	1	0	1	1	0	0	0	0	0	0	1	0	0	0	1	1	0	0
24415	24415	2	34	7	7.69223	0	0	1	0	1	1	0	0	0	0	0	0	1	0	0	0	1	1	0	0
24416	24416	2	18	4	7.69246	1	0	0	0	1	1	0	0	0	0	0	0	1	0	0	0	1	1	0	0
24431	24431	2	25	6	7.69238	0	0	1	0	1	1	0	0	0	0	0	0	1	0	0	0	1	1	0	0
24453	24453	2	16	4	7.69246	0	0	1	0	1	1	0	0	0	0	0	0	1	0	0	0	1	1	2	1
24455	24455	2	35	8	7.69239	0	0	1	0	1	1	0	0	0	0	0	0	1	0	0	0	1	1	0	0
24464	24464	2	31	7	7.69223	0	0	1	0	1	1	0	0	0	0	0	0	1	0	0	0	1	1	0	0
24474	24474	2	31	7	7.69223	1	0	1	0	1	2	0	0	0	0	0	0	1	0	0	0	2	2	0	0
24512	24512	2	37	8	7.69239	0	0	1	0	1	1	0	0	0	0	0	0	1	0	0	0	1	1	0	0
24514	24514	2	32	7	7.69223	0	0	1	0	1	1	0	0	0	0	0	0	1	0	0	0	1	1	0	0
24528	24528	2	28	6	7.69238	0	0	1	0	1	1	0	0	0	0	0	0	1	0	0	0	1	1	0	0
24545	24545	2	27	6	7.69238	0	0	1	0	1	1	0	0	0	0	0	0	1	0	0	0	1	1	0	0
24578	24578	2	28	6	7.69238	0	0	1	0	1	1	0	0	0	0	0	0	1	0	0	0	1	1	0	0
24612	24612	2	30	7	7.69223	0	0	1	0	1	1	0	0	0	0	0	0	1	0	0	0	1	1	0	0
24640	24640	2	35	8	7.69239	0	0	1	0	1	1	0	0	0	0	0	0	1	0	0	0	1	1	0	0
24654	24654	2	36	8	7.69239	0	1	0	0	1	1	0	0	0	0	0	0	1	0	0	0	1	1	0	0
24703	24703	2	34	7	7.69223	0	0	1	0	1	1	0	0	0	0	0	0	1	0	0	0	1	1	0	0
24720	24720	2	29	6	7.69238	0	0	1	0	1	1	0	0	0	0	0	0	1	0	0	0	1	1	0	0
24730	24730	2	32	7	7.69223	0	0	1	0	1	1	0	0	0	0	0	0	1	0	0	0	1	1	0	0
24746	24746	2	28	6	7.69238	0	0	1	0	1	1	0	0	0	0	0	0	1	0	0	0	1	1	0	0
24755	24755	2	28	6	7.69238	0	0	1	0	1	1	0	0	0	0	0	0	1	0	0	0	1	1	0	0
24874	24874	2	34	7	7.69223	0	0	1	0	1	1	0	0	0	0	0	0	1	0	0	0	1	1	0	0
24883	24883	2	33	7	7.69223	0	0	1	0	1	1	0	0	0	0	0	0	1	0	0	0	1	1	0	0
24909	24909	2	28	6	7.69238	0	0	1	0	1	1	0	0	0	0	0	0	1	0	0	0	1	1	0	0
24961	24961	2	33	7	7.69223	0	1	0	0	1	1	0	0	0	0	0	0	1	0	0	0	1	1	0	0
24972	24972	2	35	8	7.69239	0	0	1	0	1	1	0	0	0	0	0	0	1	0	0	0	1	1	0	0
25002	25002	2	31	7	7.69223	0	0	1	0	1	1	0	0	0	0	0	0	1	0	0	0	1	1	0	0
25010	25010	2	33	7	7.69223	0	0	1	0	1	1	0	0	0	0	0	0	1	0	0	0	1	1	0	0
25025	25025	2	30	7	7.69223	0	0	1	0	1	1	0	0	0	0	0	0	1	0	0	0	1	1	0	0
25026	25026	2	37	8	7.69239	0	0	1	0	1	1	0	0	0	0	0	0	1	0	0	0	1	1	0	0
25052	25052	2	35	8	7.69239	0	0	1	0	1	1	0	0	0	0	0	0	1	0	0	0	1	1	0	0
25084	25084	2	30	7	7.69223	0	0	1	0	1	1	0	0	0	0	0	0	1	0	0	0	1	1	0	0
25088	25088	2	28	6	7.69238	0	0	1	0	1	1	0	0	0	0	0	0	1	0	0	0	1	1	0	0
25089	25089	2	29	6	7.69223	0	0	1	0	1	1	0	0	0	0	0	0	1	0	0	0	1	1	0	0
25125	25125	2	31	7	7.69223	0	0	1	0	1	1	0	0	0	0	0	0	1	0	0	0	1	1	0	0
25139	25139	2	31	7	7.69223	0	0	1	0	1	1	0	0	0	0	0	0	1	0	0	0	1	1	0	0
25193	25193	2	30	7	7.69223	0	0	1	0	1	1	0	0	0	0	0	0	1	0	0	0	1	1	0	0
25223	25223	2	33	7	7.69223	0	0	1	0	1	1	0	0	0	0	0	0	1	0	0	0	1	1	0	0
25224	25224	2	30	7	7.69223	0	0	1	0	1	1	0	0	0	0	0	0	1	0	0	0	1	1	0	0
25233	25233	2	27	6	7.69238	0	0	1	0	1	1	0	0	0	0	0	0	1	0	0	0	1	1	0	0
25306	25306	2	25	6	7.69238	0	0	1	0	1	1	0	0	0	0	0	0	1	0	0	0	1	1	0	0
25309	25309	2	28	6	7.69238	0	0	1	0	1	1	0	0	0	0	0	0	1	0	0	0	1	1	0	0
25323	25323	2	34	7	7.69223	0	0	1	0	1	1	0	0	0	0	0	0	1	0	0	0	1	1	2	1
25342	25342	2	36	8	7.69239	0	0	1	0	1	1	0	0	0	0	0	0	1	0	0	0	1	1	0	0
25355	25355	2	24	5	7.69236	0	0	1	0	1	1	0	0	0	0	0	0	1	0	0	0	1	1	0	0
25368	25368	2	29	6	7.69223	0	0	1	0	1	1	0	0	0	0	0	0	1	0	0	0	1	1	0	0
25375	25375	2	30	7	7.69223	0	0	1	0	1	1	0	0	0	0	0	0	1	0	0	0	1	1	0	0
25409	25409	2	34	7	7.69223	0	0	1	0	1	1	0	0	0	0	0	0	1	0	0	0	1	1	0	0
25411	25411	2	31	7	7.69223	0	0	1	0	1	1	0	0	0	0	0	0	1	0	0	0	1	1	0	0
25418	25418	2	26	6	7.69238	0	0	1	0	1	1	0	0	0	0	0	0	1	0	0	0	1	1	0	0
25451	25451	2	25	6	7.69238	0	0	1	0	1	1	0	0	0	0	0	0	1	0	0	0	1	1	0	0
25457	25457	2	29	6	7.69238	0	0	1	0	1	1	0	0	0	0	0	0	1	0	0	0	1	1	0	0
25478	25478	2	23	5	7.69236	0	0	1	0	1	1	0	0	0	0	0	0	1	0	0	0	1	1	0	0
25483	25483	2	35	8	7.69239	0	0	1	0	1	1	0	0	0	0	0	0	1	0	0	0	1	1	0	0
25487	25487	2	33	7	7.69223	0	0	1	0	1	1	0	0	0	0	0	0	1	0	0	0	1	1	0	0
25520	25520	2	29	6	7.69238	0	0	1	0	1	1	0	0	0	0	0	0	1	0	0	0	1	1	0	0
25552	25552	2	35	8	7.69239	0	0	1	0	1	1	0	0	0	0	0	0	1	0	0	0	1	1	0	0
25559	25559	2	43	9	7.69228	0	0	1	0	1	1	0	0	0	0	0	0	1	0	0	0	1	1	0	0
25605	25605	2	32	7	7.69223	0	0	1	0	1	1	0	0	0	0	0	0	1	0	0	0	1	1	0	0
25611	25611	2	26	6	7.69238	0	0	1	0	1	1	0	0	0	0	0	0	1	0	0	0	1	1	0	0
25622	25622	2	35	8	7.69239	0	0	1	0	1	1	0	0	0	0	0	0	1	0	0	0	1	1	0	0
25623	25623	2	33	7	7.69223	0	1	0	0	1	1	0	0	0	0	0	0	1	0	0	0	1	1	0	0
25635	25635	2	30	7	7.69223	0	0	1	0	1	1	0	0	0	0	0	0	1	0	0	0	1	1	0	0
25644	25644	2	30	7	7.69223	0	0	1	0	1	1	0	0	0	0	0	0	1	0	0	0	1	1	0	0
25666	25666	2	32	7	7.69223	0	0	1	0	1	1	0	0	0	0	0	0	1	0	0	0	1	1	0	0
25733	25733	2	28	6	7.69238	0	0	1	0	1	1	0	0	0	0	0	0	1	0	0	0	1	1	0	0
25788	25788	2	31	7	7.69223	0	0	1	0	1	1	0	0	0	0	0	0	1	0	0	0	1	1	0	0
25792	25792	2	26	6	7.69238	0	0	1	0	1	1	0	0	0	0	0	0	1	0	0	0	1	1	0	0
25800	25800	2	25	6	7.69238	0	0	1	0	1	1	0	0	0	0	0	0	1	0	0	0	1	1	0	0
25811	25811	2	38	8	7.69239	0	0	1	0	1	1	0	0	0	0	0	0	1	0	0	0	1	1	0	0
25817	25817	2	35	8	7.69239	0	0	1	0	1	1	0	0	0	0	0	0	1	0	0	0	1	1	0	0
25844	25844	2	26	6	7.69238	0	0	1	0	1	1	0	0	0	0	0	0	1	0	0	0	1	1	0	0
25856	25856	2	40	9	7.69228	0	1	0	0	1	1	0	0	0	0	0	0	1	0	0	0	1	1	1	1
25887	25887	2	35	8	7.69239	0	0	1	0	1	1	0	0	0	0	0	0	1	0	0	0	1	1	0	0
25913	25913	2	31	7	7.69223	0	0	1	0	1	1	0	0	0	0	0	0	1	0	0	0	1	1	0	0
25919	25919	2	35	8	7.69239	0	0	1	0	1	1	0	0	0	0	0	0	1	0	0	0	1	1	0	0
25949	25949	2	34	7	7.69223	0	0	1	0	1	1	0	0	0	0	0	0	1	0	0	0	1	1	0	0
25953	25953	2	29	6	7.69238	0	0	1	0	1	1	0	0	0	0	0	0	1	0	0	0	1	1	0	0
26028	26028	2	25	6	7.69238	0	0	1	0	1	1	0	0	0	0	0	0	1	0	0	0	1	1	0	0
26048	26048	2	27	6	7.69238	0	0	1	0	1	1	0	0	0	0	0	0	1	0	0	0	1	1	0	0
26085	26085	2	30	7	7.69223	0	0	1	0	1	1	0	0	0	0	0	0	1	0	0	0	1	1	0	0
26146	26146	2	30	7	7.69223	0	0	1	0	1	1	0	0	0	0	0	0	1	0	0	0	1	1	0	0
26148	26148	2	31	7	7.69223	0	0	1	0	1	1	0	0	0	0	0	0	1	0	0	0	1	1	0	0
26190	26190	2	38	8	7.69239	0	0	1	0	1	1	0	0	0	0	0	0	1	0	0	0	1	1	0	0
26211	26211	2	26	6	7.69238	0	0	1	0	1	1	0	0	0	0	0	0	1	0	0	0	1	1	0	0
26272	26272	2	26	6	7.69238	0	0	1	0	1	1	0	0	0	0	0	0	1	0	0	0	1	1	0	0
26273	26273	2	34	7	7.69223	0	0	1	0	1	1	0	0	0	0	0	0	1	0	0	0	1	1	0	0
26288	26288	2	29	6	7.69238	0	0	1	0	1	1	0	0	0	0	0	0	1	0	0	0	1	1	0	0
26325	26325	2	34	7	7.69239	0	0	1	0	1	1	0	0	0	0	0	0	1	0	0	0	1	1	0	0
26333	26333	2	29	6	7.69223	0	0	1	0	1	1	0	0	0	0	0	0	1	0	0	0	1	1	0	0
26343	26343	2	28	6	7.69238	0	0	1	0	1	1	0	0	0	0	0	0	1	0	0	0	1	1	0	0
26348	26348	2	31	7	7.69223	0	0	1	0	1	1	0	0	0	0	0	0	1	0	0	0	1	1	0	0
26365	26365	2	31	7	7.69223	0	0	1	0	1	1	0	0	0	0	0	0	1	0	0	0	1	1	0	0
26415	26415	2	16	4	7.69246	0	0	1	0	1	1	0	0	0	0	0	0	1	0	0	0	1	1	1	1
26431	26431	2	33	7	7.69223	0	0	1	0	1	1	0	0	0	0	0	0	1	0	0	0	1	1	0	0
26434	26434	2	36	8	7.69239	0	0	1	0	1	1	0	0	0	0	0	0	1	0	0	0	1	1	0	0
26463	26463	2	29	6	7.69238	0	0	1	0	1	1	0	0	0	0	0	0	1	0	0	0	1	1	0	0
26504	26504	2	32	7	7.69223	0	0	1	0	1	1	0	0	0	0	0	0	1	0	0	0	1	1	0	0
26529	26529	2	29	6	7.69238	0	1	0	0	1	1	0	0	0	0	0	0	1	0	0	0	1	1	0	0
26565	26565	2	31	7	7.69223	0	0	1	0	1	1	0	0	0	0	0	0	1	0	0	0	1	1	0	0
26566	26566	2	27	6	7.69238	0	0	1	0	1	1	0	0	0	0	0	0	1	0	0	0	1	1	0	0
26580	26580	2	29	6	7.69238	0	0	1	0	1	1	0	0	0	0	0	0	1	0	0	0	1	1	0	0
26582	26582	2	34	7	7.69223	0	0	1	0	1	1	0	0	0	0	0	0	1	0	0	0	1	1	0	0
26597	26597	2	30	7	7.69223	0	0	1	0	1	1	0	0	0	0	0	0	1	0	0	0	1	1	0	0
26611	26611	2	27	6	7.69238	0	0	1	0	1	1	0	0	0	0	0	0	1	0	0	0	1	1	0	0
26625	26625	2	29	6	7.69238	0	0	1	0	1	1	0	0	0	0	0	0	1	0	0	0	1	1	0	0
26631	26631	2	29	6	7.69238	0	0	1	0	1	1	0	0	0	0	0	0	1	0	0	0	1	1	0	0
26642	26642	2	29	6	7.69238	0	0	1	0	1	1	0	0	0	0	0	0	1	0	0	0	1	1	0	0
26658	26658	2	31	7	7.69223	0	0	1	0	1	1	0	0	0	0	0	0	1	0	0	0	1	1	0	0
26677	26677	2	32	7	7.69223	0	0	1	0	1	1	0	0	0	0	0	0	1	0	0	0	1	1	0	0
26721	26721	2	36	8	7.69239	0	0	1	0	1	1	0	0	0	0	0	0	1	0	0	0	1	1	0	0
26736	26736	2	25	6	7.69238	0	0	1	0	1	1	0	0	0	0	0	0	1	0	0	0	1	1	0	0
26742	26742	2	27	6	7.69238	0	0	1	0	1	1	0	0	0	0	0	0	1	0	0	0	1	1	0	0
26744	26744	2	35	8	7.69239	0	0	1	0	1	1	0	0	0	0	0	0	1	0	0	0	1	1	0	0
26801	26801	2	23	5	7.69236	0	0	1	0	1	1	0	0	0	0	0	0	1	0	0	0	1	1	0	0
26825	26825	2	37	8	7.69239	0	0	1	0	1	1	0	0	0	0	0	0	1	0	0	0	1	1	0	0
26844	26844	2	27	6	7.69238	0	0	1	0	1	1	0	0	0	0	0	0	1	0	0	0	1	1	0	0
26860	26860	2	27	6	7.69238	0	0	1	0	1	1	0	0	0	0	0	0	1	0	0	0	1	1	0	0
26936	26936	2	21	5	7.69236	0	0	1	0	1	1	0	0	0	0	0	0	1	0	0	0	1	1	0	0
26939	26939	2	31	7	7.69223	0	0	1	0	1	1	0	0	0	0	0	0	1	0	0	0	1	1	0	0
26980	26980	2	29	6	7.69238	0	0	1	0	1	1	0	0	0	0	0	0	1	0	0	0	1	1	0	0
27022	27022	2	34	7	7.69223	0	0	1	0	1	1	0	0	0	0	0	0	1	0	0	0	1	1	0	0
27024	27024	2	34	7	7.69223	0	0	1	0	1	1	0	0	0	0	0	0	1	0	0	0	1	1	0	0
27028	27028	2	37	8	7.69239	0	0	1	0	1	1	0	0	0	0	0	0	1	0	0	0	1	1	0	0
27041	27041	2	32	7	7.69223	0	0	1	0	1	1	0	0	0	0	0	0	1	0	0	0	1	1	0	0
27057	27057	2	41	9	7.69228	0	1	0	0	1	1	0	0	0	0	0	0	1	0	0	0	1	1	0	0
27060	27060	2	35	8	7.69239	0	0	1	0	1	1	0	0	0	0	0	0	1	0	0	0	1	1	0	0
27075	27075	2	29	6	7.69223	0	0	1	0	1	1	0	0	0	0	0	0	1	0	0	0	1	1	0	0
27086	27086	2	29	6	7.69238	0	0	1	0	1	1	0	0	0	0	0	0	1	0	0	0	1	1	0	0
27090	27090	2	34	7	7.69223	0	0	1	0	1	1	0	0	0	0	0	0	1	0	0	0	1	1	0	0
27143	27143	2	24	5	7.69236	0	0	1	0	1	1	0	0	0	0	0	0	1	0	0	0	1	1	0	0
27147	27147	2	29	6	7.69223	0	0	1	0	1	1	0	0	0	0	0	0	1	0	0	0	1	1	0	0
27173	27173	2	28	6	7.69238	0	0	1	0	1	1	0	0	0	0	0	0	1	0	0	0	1	1	0	0
27186	27186	2	28	6	7.69238	0	0	1	0	1	1	0	0	0	0	0	0	1	0	0	0	1	1	0	0
27269	27269	2	35	8	7.69239	0	0	1	0	1	1	0	0	0	0	0	0	1	0	0	0	1	1	0	0
27271	27271	2	29	6	7.69238	0	0	1	0	1	1	0	0	0	0	0	0	1	0	0	0	1	1	0	0
27288	27288	2	28	6	7.69238	0	0	1	0	1	1	0	0	0	0	0	0	1	0	0	0	1	1	0	0
27289	27289	2	27	6	7.69238	0	0	1	0	1	1	0	0	0	0	0	0	1	0	0	0	1	1	0	0
27349	27349	2	32	7	7.69223	0	0	1	0	1	1	0	0	0	0	0	0	1	0	0	0	1	1	0	0
27365	27365	2	30	7	7.69223	0	0	1	0	1	1	0	0	0	0	0	0	1	0	0	0	1	1	0	0
27371	27371	2	29	6	7.69238	0	0	1	0	1	1	0	0	0	0	0	0	1	0	0	0	1	1	0	0
27393	27393	2	35	8	7.69239	0	0	1	0	1	1	0	0	0	0	0	0	1	0	0	0	1	1	0	0
27403	27403	2	31	7	7.69223	0	0	1	0	1	1	0	0	0	0	0	0	1	0	0	0	1	1	0	0
27414	27414	2	36	8	7.69239	0	1	0	0	1	1	0	0	0	0	0	0	1	0	0	0	1	1	0	0
27473	27473	2	38	8	7.69239	0	0	1	0	1	1	0	0	0	0	0	0	1	0	0	0	1	1	0	0
27509	27509	2	34	7	7.69239	0	0	1	0	1	1	0	0	0	0	0	0	1	0	0	0	1	1	0	0
27537	27537	2	17	4	7.69246	0	0	1	0	1	1	0	0	0	0	0	0	1	0	0	0	1	1	0	0
27559	27559	2	27	6	7.69238	0	0	1	0	1	1	0	0	0	0	0	0	1	0	0	0	1	1	0	0
27573	27573	2	30	7	7.69223	0	0	1	0	1	1	0	0	0	0	0	0	1	0	0	0	1	1	0	0
27576	27576	2	29	6	7.69238	0	0	1	0	1	1	0	0	0	0	0	0	1	0	0	0	1	1	0	0
27630	27630	2	29	6	7.69238	0	0	1	0	1	1	0	0	0	0	0	0	1	0	0	0	1	1	0	0
27639	27639	2	31	7	7.69223	0	0	1	0	1	1	0	0	0	0	0	0	1	0	0	0	1	1	0	0
27759	27759	2	30	7	7.69223	0	0	1	0	1	1	0	0	0	0	0	0	1	0	0	0	1	1	0	0
27802	27802	2	28	6	7.69238	0	0	1	0	1	1	0	0	0	0	0	0	1	0	0	0	1	1	0	0
27805	27805	2	15	4	7.69246	0	0	1	0	1	1	0	0	0	0	0	0	1	0	0	0	1	1	1	1
27875	27875	2	31	7	7.69223	0	0	1	0	1	1	0	0	0	0	0	0	1	0	0	0	1	1	0	0
27881	27881	2	36	8	99.9978	0	1	0	0	1	1	0	0	0	0	0	0	1	0	0	0	1	1	0	0
27896	27896	2	27	6	7.69238	0	0	1	0	1	1	0	0	0	0	0	0	1	0	0	0	1	1	0	0
27926	27926	2	26	6	7.69238	0	0	1	0	1	1	0	0	0	0	0	0	1	0	0	0	1	1	0	0
27928	27928	2	29	6	7.69238	0	0	1	0	1	1	0	0	0	0	0	0	1	0	0	0	1	1	0	0
27938	27938	2	36	8	7.69239	1	0	0	0	1	1	0	0	0	0	0	0	1	0	0	0	1	1	0	0
27945	27945	2	25	6	7.69238	0	0	1	0	1	1	0	0	0	0	0	0	1	0	0	0	1	1	0	0
27948	27948	2	16	4	7.69246	0	0	1	0	1	1	0	0	0	0	0	0	1	0	0	0	1	1	0	0
27989	27989	2	34	7	7.69223	0	0	1	0	1	1	0	0	0	0	0	0	1	0	0	0	1	1	0	0
28001	28001	2	31	7	7.69223	0	0	1	0	1	1	0	0	0	0	0	0	1	0	0	0	1	1	0	0
28033	28033	2	31	7	7.69223	0	0	1	0	1	1	0	0	0	0	0	0	1	0	0	0	1	1	0	0
28064	28064	2	32	7	7.69223	0	0	1	0	1	1	0	0	0	0	0	0	1	0	0	0	1	1	0	0
28102	28102	2	33	7	7.69223	0	0	1	0	1	1	0	0	0	0	0	0	1	0	0	0	1	1	0	0
28119	28119	2	35	8	7.69239	0	0	1	0	1	1	0	0	0	0	0	0	1	0	0	0	1	1	0	0
28159	28159	2	32	7	7.69223	0	0	1	0	1	1	0	0	0	0	0	0	1	0	0	0	1	1	0	0
28164	28164	2	30	7	7.69223	0	1	0	0	1	1	0	0	0	0	0	0	1	0	0	0	1	1	0	0
28202	28202	2	22	5	7.69236	0	0	1	0	1	1	0	0	0	0	0	0	1	0	0	0	1	1	0	0
28206	28206	2	34	7	7.69239	0	0	1	0	1	1	0	0	0	0	0	0	1	0	0	0	1	1	0	0
28262	28262	2	37	8	7.69239	0	0	1	0	1	1	0	0	0	0	0	0	1	0	0	0	1	1	0	0
28279	28279	2	33	7	7.69223	0	0	1	0	1	1	0	0	0	0	0	0	1	0	0	0	1	1	0	0
28300	28300	2	32	7	7.69223	0	0	1	0	1	1	0	0	0	0	0	0	1	0	0	0	1	1	0	0
28340	28340	2	32	7	7.69223	0	0	1	0	1	1	0	0	0	0	0	0	1	0	0	0	1	1	0	0
28352	28352	2	36	8	7.69239	0	0	1	0	1	1	0	0	0	0	0	0	1	0	0	0	1	1	0	0
28366	28366	2	29	6	7.69223	0	0	1	0	1	1	0	0	0	0	0	0	1	0	0	0	1	1	0	0
28376	28376	2	31	7	7.69223	0	0	1	0	1	1	0	0	0	0	0	0	1	0	0	0	1	1	0	0
28407	28407	2	35	8	7.69239	0	0	1	0	1	1	0	0	0	0	0	0	1	0	0	0	1	1	0	0
28425	28425	2	29	6	7.69238	0	0	1	0	1	1	0	0	0	0	0	0	1	0	0	0	1	1	0	0
28427	28427	2	28	6	7.69238	0	0	1	0	1	1	0	0	0	0	0	0	1	0	0	0	1	1	0	0
28445	28445	2	30	7	7.69223	0	0	1	0	1	1	0	0	0	0	0	0	1	0	0	0	1	1	0	0
28469	28469	2	33	7	7.69223	0	0	1	0	1	1	0	0	0	0	0	0	1	0	0	0	1	1	0	0
28475	28475	2	21	5	7.69236	0	0	1	0	1	1	0	0	0	0	0	0	1	0	0	0	1	1	0	0
28478	28478	2	29	6	7.69238	0	0	1	0	1	1	0	0	0	0	0	0	1	0	0	0	1	1	0	0
28525	28525	2	30	7	7.69223	0	0	1	0	1	1	0	0	0	0	0	0	1	0	0	0	1	1	0	0
28533	28533	2	32	7	7.69223	0	0	1	0	1	1	0	0	0	0	0	0	1	0	0	0	1	1	0	0
28536	28536	2	28	6	100.001	0	1	0	0	1	1	0	0	0	0	0	0	1	0	0	0	1	1	0	0
28560	28560	2	27	6	7.69238	0	0	1	0	1	1	0	0	0	0	0	0	1	0	0	0	1	1	0	0
28563	28563	2	26	6	7.69238	0	0	1	0	1	1	0	0	0	0	0	0	1	0	0	0	1	1	0	0
28565	28565	2	40	9	7.69228	1	0	0	0	1	1	0	0	0	0	0	0	1	0	0	0	1	1	0	0
28567	28567	2	24	5	7.69238	0	0	1	0	1	1	0	0	0	0	0	0	1	0	0	0	1	1	0	0
28576	28576	2	34	7	7.69223	0	0	1	0	1	1	0	0	0	0	0	0	1	0	0	0	1	1	0	0
28588	28588	2	29	6	7.69238	0	0	1	0	1	1	0	0	0	0	0	0	1	0	0	0	1	1	0	0
28594	28594	2	36	8	7.69239	0	0	1	0	1	1	0	0	0	0	0	0	1	0	0	0	1	1	0	0
28677	28677	2	32	7	7.69223	0	0	1	0	1	1	0	0	0	0	0	0	1	0	0	0	1	1	0	0
28693	28693	2	29	6	7.69238	0	0	1	0	1	1	0	0	0	0	0	0	1	0	0	0	1	1	0	0
28765	28765	2	37	8	7.69239	0	0	1	0	1	1	0	0	0	0	0	0	1	0	0	0	1	1	0	0
28773	28773	2	26	6	7.69238	0	0	1	0	1	1	0	0	0	0	0	0	1	0	0	0	1	1	0	0
28777	28777	2	27	6	7.69238	0	0	1	0	1	1	0	0	0	0	0	0	1	0	0	0	1	1	0	0
28836	28836	2	29	6	7.69238	0	0	1	0	1	1	0	0	0	0	0	0	1	0	0	0	1	1	0	0
28839	28839	2	27	6	7.69238	0	0	1	0	1	1	0	0	0	0	0	0	1	0	0	0	1	1	0	0
28858	28858	2	33	7	7.69223	0	0	1	0	1	1	0	0	0	0	0	0	1	0	0	0	1	1	0	0
28873	28873	2	35	8	7.69239	0	0	1	0	1	1	0	0	0	0	0	0	1	0	0	0	1	1	0	0
28917	28917	2	29	6	7.69223	0	1	0	0	1	1	0	0	0	0	0	0	1	0	0	0	1	1	0	0
28922	28922	2	32	7	7.69223	0	0	1	0	1	1	0	0	0	0	0	0	1	0	0	0	1	1	0	0
28933	28933	2	30	7	7.69223	0	0	1	0	1	1	0	0	0	0	0	0	1	0	0	0	1	1	0	0
28961	28961	2	32	7	7.69223	0	0	1	0	1	1	0	0	0	0	0	0	1	0	0	0	1	1	0	0
28980	28980	2	27	6	7.69238	0	0	1	0	1	1	0	0	0	0	0	0	1	0	0	0	1	1	0	0
28981	28981	2	35	8	7.69239	0	0	1	0	1	1	0	0	0	0	0	0	1	0	0	0	1	1	0	0
28984	28984	2	31	7	7.69223	0	0	1	0	1	1	0	0	0	0	0	0	1	0	0	0	1	1	0	0
28985	28985	2	30	7	7.69223	0	0	1	0	1	1	0	0	0	0	0	0	1	0	0	0	1	1	0	0
28986	28986	2	29	6	7.69238	0	0	1	0	1	1	0	0	0	0	0	0	1	0	0	0	1	1	0	0
29002	29002	2	30	7	7.69223	0	0	1	0	1	1	0	0	0	0	0	0	1	0	0	0	1	1	0	0
29026	29026	2	33	7	7.69223	0	0	1	0	1	1	0	0	0	0	0	0	1	0	0	0	1	1	0	0
29036	29036	2	32	7	7.69223	0	0	1	0	1	1	0	0	0	0	0	0	1	0	0	0	1	1	0	0
29088	29088	2	32	7	7.69223	0	0	1	0	1	1	0	0	0	0	0	0	1	0	0	0	1	1	0	0
29118	29118	2	22	5	7.69236	0	0	1	0	1	1	0	0	0	0	0	0	1	0	0	0	1	1	0	0
29178	29178	2	26	6	7.69238	0	0	1	0	1	1	0	0	0	0	0	0	1	0	0	0	1	1	0	0
29185	29185	2	28	6	7.69238	0	0	1	0	1	1	0	0	0	0	0	0	1	0	0	0	1	1	0	0
29210	29210	2	25	6	7.69238	0	0	1	0	1	1	0	0	0	0	0	0	1	0	0	0	1	1	0	0
29226	29226	2	44	9	7.69228	0	1	0	0	1	1	0	0	0	0	0	0	1	0	0	0	1	1	0	0
29262	29262	2	33	7	7.69223	0	0	1	0	1	1	0	0	0	0	0	0	1	0	0	0	1	1	0	0
29277	29277	2	33	7	7.69223	0	0	1	0	1	1	0	0	0	0	0	0	1	0	0	0	1	1	0	0
29285	29285	2	19	4	7.69246	0	0	1	0	1	1	0	0	0	0	0	0	1	0	0	0	1	1	2	1
29287	29287	2	27	6	7.69238	0	0	1	0	1	1	0	0	0	0	0	0	1	0	0	0	1	1	0	0
29323	29323	2	25	6	7.69238	0	0	1	0	1	1	0	0	0	0	0	0	1	0	0	0	1	1	0	0
29377	29377	2	32	7	7.69223	0	0	1	0	1	1	0	0	0	0	0	0	1	0	0	0	1	1	0	0
29399	29399	2	22	5	7.69236	0	0	1	0	1	1	0	0	0	0	0	0	1	0	0	0	1	1	0	0
29445	29445	2	27	6	7.69238	0	0	1	0	1	1	0	0	0	0	0	0	1	0	0	0	1	1	0	0
29447	29447	2	28	6	7.69238	0	0	1	0	1	1	0	0	0	0	0	0	1	0	0	0	1	1	0	0
29454	29454	2	30	7	7.69223	0	0	1	0	1	1	0	0	0	0	0	0	1	0	0	0	1	1	0	0
29469	29469	2	30	7	7.69223	0	0	1	0	1	1	0	0	0	0	0	0	1	0	0	0	1	1	0	0
29540	29540	2	27	6	7.69238	0	0	1	0	1	1	0	0	0	0	0	0	1	0	0	0	1	1	0	0
29574	29574	2	28	6	7.69238	0	0	1	0	1	1	0	0	0	0	0	0	1	0	0	0	1	1	0	0
29610	29610	2	26	6	7.69238	0	0	1	0	1	1	0	0	0	0	0	0	1	0	0	0	1	1	0	0
29627	29627	2	27	6	7.69238	0	0	1	0	1	1	0	0	0	0	0	0	1	0	0	0	1	1	0	0
29630	29630	2	25	6	7.69238	0	1	0	0	1	1	0	0	0	0	0	0	1	0	0	0	1	1	0	0
29633	29633	2	30	7	7.69223	0	0	1	0	1	1	0	0	0	0	0	0	1	0	0	0	1	1	0	0
29655	29655	2	36	8	7.69239	0	0	1	0	1	1	0	0	0	0	0	0	1	0	0	0	1	1	0	0
29724	29724	2	36	8	7.69239	0	0	1	0	1	1	0	0	0	0	0	0	1	0	0	0	1	1	0	0
29728	29728	2	31	7	7.69223	0	0	1	0	1	1	0	0	0	0	0	0	1	0	0	0	1	1	0	0
29739	29739	2	39	8	7.69239	0	0	1	0	1	1	0	0	0	0	0	0	1	0	0	0	1	1	0	0
29748	29748	2	26	6	7.69238	0	0	1	0	1	1	0	0	0	0	0	0	1	0	0	0	1	1	0	0
29785	29785	2	28	6	7.69238	0	0	1	0	1	1	0	0	0	0	0	0	1	0	0	0	1	1	0	0
29803	29803	2	25	6	7.69238	0	0	1	0	1	1	0	0	0	0	0	0	1	0	0	0	1	1	0	0
29829	29829	2	28	6	7.69238	0	0	1	0	1	1	0	0	0	0	0	0	1	0	0	0	1	1	0	0
29845	29845	2	38	8	7.69239	0	0	1	0	1	1	0	0	0	0	0	0	1	0	0	0	1	1	0	0
29849	29849	2	28	6	7.69238	0	0	1	0	1	1	0	0	0	0	0	0	1	0	0	0	1	1	0	0
29876	29876	2	29	6	7.69238	0	0	1	0	1	1	0	0	0	0	0	0	1	0	0	0	1	1	0	0
29900	29900	2	26	6	7.69238	0	0	1	0	1	1	0	0	0	0	0	0	1	0	0	0	1	1	0	0
29909	29909	2	30	7	7.69223	0	0	1	0	1	1	0	0	0	0	0	0	1	0	0	0	1	1	0	0
29914	29914	2	32	7	7.69223	0	0	1	0	1	1	0	0	0	0	0	0	1	0	0	0	1	1	0	0
29962	29962	2	27	6	7.69238	0	0	1	0	1	1	0	0	0	0	0	0	1	0	0	0	1	1	0	0
29975	29975	2	29	6	7.69238	0	0	1	0	1	1	0	0	0	0	0	0	1	0	0	0	1	1	0	0
29986	29986	2	27	6	7.69238	0	0	1	0	1	1	0	0	0	0	0	0	1	0	0	0	1	1	0	0
30067	30067	2	30	7	7.69223	0	0	1	0	1	1	0	0	0	0	0	0	1	0	0	0	1	1	0	0
30076	30076	2	32	7	7.69223	0	0	1	0	1	1	0	0	0	0	0	0	1	0	0	0	1	1	0	0
30085	30085	2	29	6	7.69238	0	0	1	0	1	1	0	0	0	0	0	0	1	0	0	0	1	1	0	0
30109	30109	2	34	7	7.69223	0	0	1	0	1	1	0	0	0	0	0	0	1	0	0	0	1	1	0	0
30110	30110	2	31	7	7.69223	0	0	1	0	1	1	0	0	0	0	0	0	1	0	0	0	1	1	0	0
30113	30113	2	29	6	7.69223	0	0	1	0	1	1	0	0	0	0	0	0	1	0	0	0	1	1	0	0
30126	30126	2	26	6	7.69238	0	1	0	0	1	1	0	0	0	0	0	0	1	0	0	0	1	1	1	1
30141	30141	2	27	6	7.69238	0	0	1	0	1	1	0	0	0	0	0	0	1	0	0	0	1	1	0	0
30149	30149	2	28	6	7.69238	0	0	1	0	1	1	0	0	0	0	0	0	1	0	0	0	1	1	0	0
30154	30154	2	28	6	7.69238	0	0	1	0	1	1	0	0	0	0	0	0	1	0	0	0	1	1	0	0
30172	30172	2	19	4	7.69236	0	1	0	0	1	1	0	0	0	0	0	0	1	0	0	0	1	1	0	0
30183	30183	2	34	7	99.9982	0	0	1	0	1	1	0	0	0	0	0	0	1	0	0	0	1	1	0	0
30205	30205	2	30	7	7.69223	0	0	1	0	1	1	0	0	0	0	0	0	1	0	0	0	1	1	0	0
30217	30217	2	27	6	7.69238	0	0	1	0	1	1	0	0	0	0	0	0	1	0	0	0	1	1	0	0
30239	30239	2	31	7	7.69223	1	0	0	0	1	1	0	0	0	0	0	0	1	0	0	0	1	1	0	0
30248	30248	2	32	7	7.69223	0	0	1	0	1	1	0	0	0	0	0	0	1	0	0	0	1	1	0	0
30294	30294	2	34	7	7.69223	0	0	1	0	1	1	0	0	0	0	0	0	1	0	0	0	1	1	0	0
30299	30299	2	27	6	7.69238	0	0	1	0	1	1	0	0	0	0	0	0	1	0	0	0	1	1	0	0
30310	30310	2	31	7	7.69223	0	0	1	0	1	1	0	0	0	0	0	0	1	0	0	0	1	1	0	0
30316	30316	2	29	6	7.69223	0	0	1	0	1	1	0	0	0	0	0	0	1	0	0	0	1	1	0	0
30328	30328	2	22	5	7.69236	1	0	0	0	1	1	0	0	0	0	0	0	1	0	0	0	1	1	0	0
30333	30333	2	32	7	7.69223	0	0	1	0	1	1	0	0	0	0	0	0	1	0	0	0	1	1	0	0
30336	30336	2	22	5	7.69236	0	0	1	0	1	1	0	0	0	0	0	0	1	0	0	0	1	1	0	0
30349	30349	2	16	4	7.69246	0	0	1	0	1	1	0	0	0	0	0	0	1	0	0	0	1	1	0	0
30428	30428	2	32	7	7.69223	0	0	1	0	1	1	0	0	0	0	0	0	1	0	0	0	1	1	0	0
30433	30433	2	28	6	7.69238	0	0	1	0	1	1	0	0	0	0	0	0	1	0	0	0	1	1	0	0
30489	30489	2	29	6	7.69238	0	0	1	0	1	1	0	0	0	0	0	0	1	0	0	0	1	1	0	0
30525	30525	2	39	8	7.69239	0	0	1	0	1	1	0	0	0	0	0	0	1	0	0	0	1	1	0	0
30551	30551	2	28	6	7.69238	0	0	1	0	1	1	0	0	0	0	0	0	1	0	0	0	1	1	0	0
30614	30614	2	28	6	7.69238	0	1	0	0	1	1	0	0	0	0	0	0	1	0	0	0	1	1	0	0
30617	30617	2	34	7	7.69239	0	0	1	0	1	1	0	0	0	0	0	0	1	0	0	0	1	1	0	0
30656	30656	2	30	7	7.69223	0	0	1	0	1	1	0	0	0	0	0	0	1	0	0	0	1	1	0	0
30694	30694	2	29	6	7.69223	0	0	1	0	1	1	0	0	0	0	0	0	1	0	0	0	1	1	0	0
30708	30708	2	30	7	7.69223	0	0	1	0	1	1	0	0	0	0	0	0	1	0	0	0	1	1	0	0
30714	30714	2	32	7	7.69223	0	0	1	0	1	1	0	0	0	0	0	0	1	0	0	0	1	1	0	0
30731	30731	2	26	6	7.69238	0	0	1	0	1	1	0	0	0	0	0	0	1	0	0	0	1	1	0	0
30747	30747	2	31	7	7.69223	0	0	1	0	1	1	0	0	0	0	0	0	1	0	0	0	1	1	0	0
30752	30752	2	31	7	7.69223	0	0	1	0	1	1	0	0	0	0	0	0	1	0	0	0	1	1	0	0
30758	30758	2	38	8	7.69239	0	0	1	0	1	1	0	0	0	0	0	0	1	0	0	0	1	1	0	0
30794	30794	2	33	7	7.69223	0	0	1	0	1	1	0	0	0	0	0	0	1	0	0	0	1	1	0	0
30834	30834	2	29	6	7.69238	0	0	1	0	1	1	0	0	0	0	0	0	1	0	0	0	1	1	0	0
30839	30839	2	25	6	7.69238	0	0	1	0	1	1	0	0	0	0	0	0	1	0	0	0	1	1	0	0
30840	30840	2	25	6	7.69238	0	0	1	0	1	1	0	0	0	0	0	0	1	0	0	0	1	1	0	0
30841	30841	2	35	8	7.69239	0	0	1	0	1	1	0	0	0	0	0	0	1	0	0	0	1	1	0	0
30891	30891	2	28	6	7.69238	0	0	1	0	1	1	0	0	0	0	0	0	1	0	0	0	1	1	0	0
30893	30893	2	29	6	7.69223	0	0	1	0	1	1	0	0	0	0	0	0	1	0	0	0	1	1	0	0
30915	30915	2	27	6	7.69238	0	0	1	0	1	1	0	0	0	0	0	0	1	0	0	0	1	1	0	0
30916	30916	2	27	6	7.69238	0	0	1	0	1	1	0	0	0	0	0	0	1	0	0	0	1	1	2	1
30939	30939	2	37	8	7.69239	0	0	1	0	1	1	0	0	0	0	0	0	1	0	0	0	1	1	0	0
30951	30951	2	33	7	7.69223	0	0	1	0	1	1	0	0	0	0	0	0	1	0	0	0	1	1	0	0
30955	30955	2	23	5	7.69236	0	0	1	0	1	1	0	0	0	0	0	0	1	0	0	0	1	1	0	0
30981	30981	2	29	6	7.69238	0	0	1	0	1	1	0	0	0	0	0	0	1	0	0	0	1	1	0	0
30983	30983	2	25	6	7.69238	0	0	1	0	1	1	0	0	0	0	0	0	1	0	0	0	1	1	0	0
31056	31056	2	25	6	7.69238	0	0	1	0	1	1	0	0	0	0	0	0	1	0	0	0	1	1	0	0
31074	31074	2	32	7	7.69223	0	0	1	0	1	1	0	0	0	0	0	0	1	0	0	0	1	1	0	0
31082	31082	2	28	6	7.69238	0	0	1	0	1	1	0	0	0	0	0	0	1	0	0	0	1	1	0	0
31084	31084	2	26	6	7.69238	0	0	1	0	1	1	0	0	0	0	0	0	1	0	0	0	1	1	0	0
31113	31113	2	32	7	99.9982	0	1	0	0	1	1	0	0	0	0	0	0	1	0	0	0	1	1	0	0
31123	31123	2	32	7	7.69223	1	1	0	0	1	2	0	0	0	0	0	0	1	0	0	0	2	2	0	0
31156	31156	2	31	7	7.69223	0	0	1	0	1	1	0	0	0	0	0	0	1	0	0	0	1	1	0	0
31161	31161	2	36	8	7.69239	0	0	1	0	1	1	0	0	0	0	0	0	1	0	0	0	1	1	0	0
31168	31168	2	28	6	7.69238	0	0	1	0	1	1	0	0	0	0	0	0	1	0	0	0	1	1	0	0
31171	31171	2	22	5	7.69236	0	0	1	0	1	1	0	0	0	0	0	0	1	0	0	0	1	1	0	0
31218	31218	2	29	6	7.69238	0	0	1	0	1	1	0	0	0	0	0	0	1	0	0	0	1	1	0	0
31223	31223	2	29	6	7.69238	0	0	1	0	1	1	0	0	0	0	0	0	1	0	0	0	1	1	0	0
31235	31235	2	27	6	7.69238	0	0	1	0	1	1	0	0	0	0	0	0	1	0	0	0	1	1	0	0
31264	31264	2	30	7	7.69223	0	0	1	0	1	1	0	0	0	0	0	0	1	0	0	0	1	1	0	0
31292	31292	2	34	7	7.69223	0	0	1	0	1	1	0	0	0	0	0	0	1	0	0	0	1	1	0	0
31294	31294	2	27	6	7.69238	0	0	1	0	1	1	0	0	0	0	0	0	1	0	0	0	1	1	0	0
31315	31315	2	32	7	7.69223	0	0	1	0	1	1	0	0	0	0	0	0	1	0	0	0	1	1	0	0
31341	31341	2	27	6	7.69238	0	0	1	0	1	1	0	0	0	0	0	0	1	0	0	0	1	1	0	0
31370	31370	2	27	6	7.69238	0	0	1	0	1	1	0	0	0	0	0	0	1	0	0	0	1	1	0	0
31416	31416	2	32	7	7.69223	0	0	1	0	1	1	0	0	0	0	0	0	1	0	0	0	1	1	0	0
31420	31420	2	37	8	7.69239	1	0	0	0	1	1	0	0	0	0	0	0	1	0	0	0	1	1	0	0
31451	31451	2	38	8	7.69239	0	0	1	0	1	1	0	0	0	0	0	0	1	0	0	0	1	1	0	0
31457	31457	2	35	8	7.69239	0	0	1	0	1	1	0	0	0	0	0	0	1	0	0	0	1	1	0	0
31462	31462	2	29	6	7.69223	0	0	1	0	1	1	0	0	0	0	0	0	1	0	0	0	1	1	0	0
31553	31553	2	29	6	7.69238	0	0	1	0	1	1	0	0	0	0	0	0	1	0	0	0	1	1	0	0
31561	31561	2	31	7	7.69223	0	0	1	0	1	1	0	0	0	0	0	0	1	0	0	0	1	1	0	0
31581	31581	2	26	6	7.69238	0	0	1	0	1	1	0	0	0	0	0	0	1	0	0	0	1	1	0	0
31587	31587	2	34	7	7.69223	0	0	1	0	1	1	0	0	0	0	0	0	1	0	0	0	1	1	0	0
31605	31605	2	35	8	7.69239	0	0	1	0	1	1	0	0	0	0	0	0	1	0	0	0	1	1	0	0
31606	31606	2	28	6	7.69238	0	0	1	0	1	1	0	0	0	0	0	0	1	0	0	0	1	1	0	0
31615	31615	2	30	7	7.69223	0	0	1	0	1	1	0	0	0	0	0	0	1	0	0	0	1	1	0	0
31629	31629	2	23	5	7.69236	0	0	1	0	1	1	0	0	0	0	0	0	1	0	0	0	1	1	0	0
31661	31661	2	26	6	7.69238	0	0	1	0	1	1	0	0	0	0	0	0	1	0	0	0	1	1	0	0
31679	31679	2	26	6	7.69238	0	0	1	0	1	1	0	0	0	0	0	0	1	0	0	0	1	1	0	0
31690	31690	2	33	7	7.69223	0	0	1	0	1	1	0	0	0	0	0	0	1	0	0	0	1	1	0	0
31693	31693	2	32	7	7.69223	0	0	1	0	1	1	0	0	0	0	0	0	1	0	0	0	1	1	0	0
31696	31696	2	28	6	7.69238	0	0	1	0	1	1	0	0	0	0	0	0	1	0	0	0	1	1	0	0
31740	31740	2	27	6	7.69238	0	0	1	0	1	1	0	0	0	0	0	0	1	0	0	0	1	1	0	0
31789	31789	2	26	6	7.69238	0	0	1	0	1	1	0	0	0	0	0	0	1	0	0	0	1	1	0	0
31797	31797	2	30	7	7.69223	0	0	1	0	1	1	0	0	0	0	0	0	1	0	0	0	1	1	0	0
31817	31817	2	25	6	7.69238	0	0	1	0	1	1	0	0	0	0	0	0	1	0	0	0	1	1	0	0
31838	31838	2	29	6	7.69238	0	0	1	0	1	1	0	0	0	0	0	0	1	0	0	0	1	1	0	0
31844	31844	2	28	6	7.69238	0	0	1	0	1	1	0	0	0	0	0	0	1	0	0	0	1	1	0	0
31883	31883	2	26	6	7.69238	0	0	1	0	1	1	0	0	0	0	0	0	1	0	0	0	1	1	0	0
31900	31900	2	24	5	7.69236	0	0	1	0	1	1	0	0	0	0	0	0	1	0	0	0	1	1	0	0
31910	31910	2	43	9	7.69228	0	1	0	0	1	1	0	0	0	0	0	0	1	0	0	0	1	1	0	0
31917	31917	2	32	7	7.69223	0	0	1	0	1	1	0	0	0	0	0	0	1	0	0	0	1	1	0	0
31919	31919	2	29	6	7.69238	0	0	1	0	1	1	0	0	0	0	0	0	1	0	0	0	1	1	0	0
31968	31968	2	38	8	99.9978	0	1	0	0	1	1	0	0	0	0	0	0	1	0	0	0	1	1	0	0
31983	31983	2	39	8	7.69228	0	0	1	0	1	1	0	0	0	0	0	0	1	0	0	0	1	1	0	0
32004	32004	2	28	6	7.69238	0	0	1	0	1	1	0	0	0	0	0	0	1	0	0	0	1	1	0	0
32009	32009	2	21	5	7.69236	0	0	1	0	1	1	0	0	0	0	0	0	1	0	0	0	1	1	0	0
32022	32022	2	26	6	7.69238	0	0	1	0	1	1	0	0	0	0	0	0	1	0	0	0	1	1	0	0
32059	32059	2	37	8	7.69239	0	0	1	0	1	1	0	0	0	0	0	0	1	0	0	0	1	1	0	0
32091	32091	2	31	7	7.69223	0	0	1	0	1	1	0	0	0	0	0	0	1	0	0	0	1	1	0	0
32092	32092	2	28	6	7.69238	0	0	1	0	1	1	0	0	0	0	0	0	1	0	0	0	1	1	0	0
32136	32136	2	36	8	7.69239	0	0	1	0	1	1	0	0	0	0	0	0	1	0	0	0	1	1	0	0
32137	32137	2	38	8	7.69239	1	0	0	0	1	1	0	0	0	0	0	0	1	0	0	0	1	1	0	0
32156	32156	2	28	6	7.69238	0	0	1	0	1	1	0	0	0	0	0	0	1	0	0	0	1	1	0	0
32160	32160	2	30	7	7.69223	0	0	1	0	1	1	0	0	0	0	0	0	1	0	0	0	1	1	0	0
32178	32178	2	28	6	7.69238	0	0	1	0	1	1	0	0	0	0	0	0	1	0	0	0	1	1	0	0
32247	32247	2	31	7	7.69223	0	0	1	0	1	1	0	0	0	0	0	0	1	0	0	0	1	1	0	0
32267	32267	2	36	8	7.69239	0	0	1	0	1	1	0	0	0	0	0	0	1	0	0	0	1	1	0	0
32269	32269	2	35	8	7.69239	0	0	1	0	1	1	0	0	0	0	0	0	1	0	0	0	1	1	0	0
32277	32277	2	29	6	7.69238	0	0	1	0	1	1	0	0	0	0	0	0	1	0	0	0	1	1	0	0
32280	32280	2	27	6	7.69238	0	0	1	0	1	1	0	0	0	0	0	0	1	0	0	0	1	1	0	0
32358	32358	2	30	7	99.9982	0	1	0	0	1	1	0	0	0	0	0	0	1	0	0	0	1	1	0	0
32364	32364	2	30	7	7.69223	0	0	1	0	1	1	0	0	0	0	0	0	1	0	0	0	1	1	0	0
32370	32370	2	26	6	7.69238	0	0	1	0	1	1	0	0	0	0	0	0	1	0	0	0	1	1	0	0
32374	32374	2	24	5	7.69236	0	0	1	0	1	1	0	0	0	0	0	0	1	0	0	0	1	1	0	0
32378	32378	2	28	6	7.69238	0	0	1	0	1	1	0	0	0	0	0	0	1	0	0	0	1	1	0	0
32379	32379	2	28	6	7.69238	0	1	0	0	1	1	0	0	0	0	0	0	1	0	0	0	1	1	0	0
32386	32386	2	29	6	7.69223	0	0	1	0	1	1	0	0	0	0	0	0	1	0	0	0	1	1	0	0
32392	32392	2	28	6	7.69238	0	0	1	0	1	1	0	0	0	0	0	0	1	0	0	0	1	1	0	0
32398	32398	2	31	7	7.69223	0	0	1	0	1	1	0	0	0	0	0	0	1	0	0	0	1	1	0	0
32559	32559	2	29	6	7.69238	0	0	1	0	1	1	0	0	0	0	0	0	1	0	0	0	1	1	0	0
32570	32570	2	37	8	7.69239	0	1	0	0	1	1	0	0	0	0	0	0	1	0	0	0	1	1	0	0
32606	32606	2	27	6	7.69238	0	0	1	0	1	1	0	0	0	0	0	0	1	0	0	0	1	1	0	0
32623	32623	2	24	5	7.69236	0	0	1	0	1	1	0	0	0	0	0	0	1	0	0	0	1	1	0	0
32640	32640	2	34	7	7.69239	0	0	1	0	1	1	0	0	0	0	0	0	1	0	0	0	1	1	0	0
32674	32674	2	26	6	7.69238	0	0	1	0	1	1	0	0	0	0	0	0	1	0	0	0	1	1	0	0
32683	32683	2	29	6	7.69238	0	0	1	0	1	1	0	0	0	0	0	0	1	0	0	0	1	1	0	0
32705	32705	2	35	8	7.69239	0	0	1	0	1	1	0	0	0	0	0	0	1	0	0	0	1	1	0	0
32716	32716	2	24	5	7.69238	0	0	1	0	1	1	0	0	0	0	0	0	1	0	0	0	1	1	0	0
32761	32761	2	28	6	7.69238	0	1	0	0	1	1	0	0	0	0	0	0	1	0	0	0	1	1	0	0
32771	32771	2	19	4	7.69246	0	0	1	0	1	1	0	0	0	0	0	0	1	0	0	0	1	1	0	0
32783	32783	2	28	6	7.69238	0	0	1	0	1	1	0	0	0	0	0	0	1	0	0	0	1	1	0	0
32798	32798	2	32	7	7.69223	0	0	1	0	1	1	0	0	0	0	0	0	1	0	0	0	1	1	0	0
32824	32824	2	32	7	7.69223	0	0	1	0	1	1	0	0	0	0	0	0	1	0	0	0	1	1	0	0
32877	32877	2	15	4	7.69246	0	0	1	0	1	1	0	0	0	0	0	0	1	0	0	0	1	1	1	1
32890	32890	2	35	8	7.69239	0	0	1	0	1	1	0	0	0	0	0	0	1	0	0	0	1	1	0	0
32891	32891	2	24	5	7.69236	0	0	1	0	1	1	0	0	0	0	0	0	1	0	0	0	1	1	0	0
32922	32922	2	26	6	7.69238	0	0	1	0	1	1	0	0	0	0	0	0	1	0	0	0	1	1	0	0
32930	32930	2	30	7	7.69223	0	0	1	0	1	1	0	0	0	0	0	0	1	0	0	0	1	1	0	0
32934	32934	2	32	7	7.69223	0	0	1	0	1	1	0	0	0	0	0	0	1	0	0	0	1	1	0	0
32962	32962	2	31	7	7.69223	0	0	1	0	1	1	0	0	0	0	0	0	1	0	0	0	1	1	0	0
32963	32963	2	29	6	7.69223	0	0	1	0	1	1	0	0	0	0	0	0	1	0	0	0	1	1	0	0
32968	32968	2	26	6	7.69238	0	0	1	0	1	1	0	0	0	0	0	0	1	0	0	0	1	1	0	0
32974	32974	2	32	7	7.69223	0	0	1	0	1	1	0	0	0	0	0	0	1	0	0	0	1	1	0	0
33000	33000	2	31	7	7.69223	0	1	0	0	1	1	0	0	0	0	0	0	1	0	0	0	1	1	0	0
33013	33013	2	32	7	7.69223	0	0	1	0	1	1	0	0	0	0	0	0	1	0	0	0	1	1	0	0
33057	33057	2	34	7	7.69223	0	0	1	0	1	1	0	0	0	0	0	0	1	0	0	0	1	1	0	0
33081	33081	2	27	6	7.69238	0	0	1	0	1	1	0	0	0	0	0	0	1	0	0	0	1	1	0	0
33101	33101	2	28	6	7.69238	0	0	1	0	1	1	0	0	0	0	0	0	1	0	0	0	1	1	0	0
33141	33141	2	32	7	7.69223	0	0	1	0	1	1	0	0	0	0	0	0	1	0	0	0	1	1	0	0
33146	33146	2	28	6	7.69238	0	0	1	0	1	1	0	0	0	0	0	0	1	0	0	0	1	1	0	0
33181	33181	2	37	8	7.69239	0	0	1	0	1	1	0	0	0	0	0	0	1	0	0	0	1	1	0	0
33228	33228	2	27	6	7.69238	0	1	0	0	1	1	0	0	0	0	0	0	1	0	0	0	1	1	0	0
33264	33264	2	34	7	7.69223	0	0	1	0	1	1	0	0	0	0	0	0	1	0	0	0	1	1	0	0
33265	33265	2	25	6	7.69238	0	1	0	0	1	1	0	0	0	0	0	0	1	0	0	0	1	1	0	0
33283	33283	2	29	6	7.69223	0	0	1	0	1	1	0	0	0	0	0	0	1	0	0	0	1	1	0	0
33303	33303	2	28	6	7.69238	0	0	1	0	1	1	0	0	0	0	0	0	1	0	0	0	1	1	0	0
33306	33306	2	30	7	7.69223	0	0	1	0	1	1	0	0	0	0	0	0	1	0	0	0	1	1	0	0
33312	33312	2	26	6	7.69238	0	0	0	1	1	1	1	0	0	1	0	0	1	2	1	1	1	1	0	0
33313	33313	2	30	7	7.69223	0	0	1	0	1	1	0	0	0	0	0	0	1	0	0	0	1	1	0	0
33323	33323	2	32	7	7.69223	0	0	1	0	1	1	0	0	0	0	0	0	1	0	0	0	1	1	0	0
33331	33331	2	30	7	7.69223	0	0	1	0	1	1	0	0	0	0	0	0	1	0	0	0	1	1	0	0
33352	33352	2	28	6	7.69238	0	0	1	0	1	1	0	0	0	0	0	0	1	0	0	0	1	1	0	0
33360	33360	2	31	7	7.69223	0	0	1	0	1	1	0	0	0	0	0	0	1	0	0	0	1	1	0	0
33364	33364	2	27	6	7.69238	1	0	0	0	1	1	0	0	0	0	0	0	1	0	0	0	1	1	0	0
33383	33383	2	27	6	7.69238	0	0	1	0	1	1	0	0	0	0	0	0	1	0	0	0	1	1	0	0
33415	33415	2	31	7	7.69223	0	0	1	0	1	1	0	0	0	0	0	0	1	0	0	0	1	1	0	0
33428	33428	2	26	6	7.69238	0	0	1	0	1	1	0	0	0	0	0	0	1	0	0	0	1	1	0	0
33458	33458	2	31	7	7.69223	0	0	1	0	1	1	0	0	0	0	0	0	1	0	0	0	1	1	0	0
33464	33464	2	33	7	7.69223	0	0	1	0	1	1	0	0	0	0	0	0	1	0	0	0	1	1	0	0
33480	33480	2	23	5	7.69236	0	0	1	0	1	1	0	0	0	0	0	0	1	0	0	0	1	1	0	0
33489	33489	2	31	7	7.69223	0	0	1	0	1	1	0	0	0	0	0	0	1	0	0	0	1	1	0	0
33560	33560	2	28	6	7.69238	0	0	1	0	1	1	0	0	0	0	0	0	1	0	0	0	1	1	0	0
33566	33566	2	32	7	7.69223	0	0	1	0	1	1	0	0	0	0	0	0	1	0	0	0	1	1	0	0
33612	33612	2	27	6	7.69238	1	0	0	0	1	1	0	0	0	0	0	0	1	0	0	0	1	1	0	0
33616	33616	2	27	6	7.69238	0	0	1	0	1	1	0	0	0	0	0	0	1	0	0	0	1	1	0	0
33637	33637	2	28	6	7.69238	0	0	1	0	1	1	0	0	0	0	0	0	1	0	0	0	1	1	0	0
33641	33641	2	32	7	7.69223	0	0	1	0	1	1	0	0	0	0	0	0	1	0	0	0	1	1	0	0
33654	33654	2	28	6	7.69238	0	0	1	0	1	1	0	0	0	0	0	0	1	0	0	0	1	1	0	0
33658	33658	2	23	5	7.69236	0	0	1	0	1	1	0	0	0	0	0	0	1	0	0	0	1	1	0	0
33664	33664	2	30	7	7.69223	0	0	1	0	1	1	0	0	0	0	0	0	1	0	0	0	1	1	0	0
33683	33683	2	27	6	7.69238	0	0	1	0	1	1	0	0	0	0	0	0	1	0	0	0	1	1	0	0
33688	33688	2	28	6	7.69238	0	0	1	0	1	1	0	0	0	0	0	0	1	0	0	0	1	1	0	0
33691	33691	2	32	7	7.69223	0	0	1	0	1	1	0	0	0	0	0	0	1	0	0	0	1	1	0	0
33702	33702	2	30	7	7.69223	0	0	1	0	1	1	0	0	0	0	0	0	1	0	0	0	1	1	0	0
33704	33704	2	32	7	7.69223	0	0	1	0	1	1	0	0	0	0	0	0	1	0	0	0	1	1	0	0
33713	33713	2	34	7	7.69239	0	0	1	0	1	1	0	0	0	0	0	0	1	0	0	0	1	1	0	0
33743	33743	2	27	6	7.69238	0	0	1	0	1	1	0	0	0	0	0	0	1	0	0	0	1	1	0	0
33759	33759	2	35	8	7.69239	0	0	1	0	1	1	0	0	0	0	0	0	1	0	0	0	1	1	1	1
33765	33765	2	25	6	7.69238	0	0	1	0	1	1	0	0	0	0	0	0	1	0	0	0	1	1	0	0
33781	33781	2	28	6	7.69238	0	0	1	0	1	1	0	0	0	0	0	0	1	0	0	0	1	1	0	0
33805	33805	2	29	6	7.69238	1	0	0	0	1	1	0	0	0	0	0	0	1	0	0	0	1	1	0	0
33819	33819	2	29	6	7.69238	0	0	1	0	1	1	0	0	0	0	0	0	1	0	0	0	1	1	0	0
33824	33824	2	35	8	7.69239	0	0	1	0	1	1	0	0	0	0	0	0	1	0	0	0	1	1	0	0
33828	33828	2	30	7	7.69223	0	0	1	0	1	1	0	0	0	0	0	0	1	0	0	0	1	1	0	0
33880	33880	2	30	7	7.69223	0	0	1	0	1	1	0	0	0	0	0	0	1	0	0	0	1	1	0	0
33896	33896	2	32	7	7.69223	0	0	1	0	1	1	0	0	0	0	0	0	1	0	0	0	1	1	0	0
33929	33929	2	29	6	7.69223	0	0	1	0	1	1	0	0	0	0	0	0	1	0	0	0	1	1	0	0
33983	33983	2	38	8	7.69239	0	0	1	0	1	1	0	0	0	0	0	0	1	0	0	0	1	1	0	0
33985	33985	2	32	7	7.69223	0	0	1	0	1	1	0	0	0	0	0	0	1	0	0	0	1	1	0	0
34006	34006	2	34	7	7.69223	1	0	0	0	1	1	0	0	0	0	0	0	1	0	0	0	1	1	0	0
34019	34019	2	27	6	7.69238	0	0	1	0	1	1	0	0	0	0	0	0	1	0	0	0	1	1	0	0
34039	34039	2	40	9	7.69228	0	0	1	0	1	1	0	0	0	0	0	0	1	0	0	0	1	1	0	0
34047	34047	2	32	7	7.69223	0	0	1	0	1	1	0	0	0	0	0	0	1	0	0	0	1	1	0	0
34078	34078	2	28	6	7.69238	0	0	1	0	1	1	0	0	0	0	0	0	1	0	0	0	1	1	0	0
34083	34083	2	29	6	7.69238	0	1	1	0	1	2	0	0	0	0	0	0	1	0	0	0	2	2	0	0
34089	34089	2	27	6	7.69238	0	0	1	0	1	1	0	0	0	0	0	0	1	0	0	0	1	1	0	0
34127	34127	2	30	7	7.69223	0	0	1	0	1	1	0	0	0	0	0	0	1	0	0	0	1	1	0	0
34137	34137	2	29	6	7.69238	0	0	1	0	1	1	0	0	0	0	0	0	1	0	0	0	1	1	0	0
34153	34153	2	30	7	7.69223	0	0	1	0	1	1	0	0	0	0	0	0	1	0	0	0	1	1	0	0
34159	34159	2	30	7	7.69223	0	0	1	0	1	1	0	0	0	0	0	0	1	0	0	0	1	1	0	0
34162	34162	2	34	7	7.69223	0	0	1	0	1	1	0	0	0	0	0	0	1	0	0	0	1	1	0	0
34178	34178	2	33	7	7.69223	0	1	0	0	1	1	0	0	0	0	0	0	1	0	0	0	1	1	0	0
34185	34185	2	33	7	7.69223	0	0	1	0	1	1	0	0	0	0	0	0	1	0	0	0	1	1	0	0
34232	34232	2	27	6	7.69238	0	0	1	0	1	1	0	0	0	0	0	0	1	0	0	0	1	1	0	0
34245	34245	2	27	6	7.69238	0	0	1	0	1	1	0	0	0	0	0	0	1	0	0	0	1	1	0	0
34263	34263	2	28	6	7.69238	0	0	1	0	1	1	0	0	0	0	0	0	1	0	0	0	1	1	0	0
34295	34295	2	29	6	7.69223	0	0	1	0	1	1	0	0	0	0	0	0	1	0	0	0	1	1	0	0
34321	34321	2	34	7	7.69239	0	0	1	0	1	1	0	0	0	0	0	0	1	0	0	0	1	1	0	0
34322	34322	2	29	6	7.69238	0	0	1	0	1	1	0	0	0	0	0	0	1	0	0	0	1	1	0	0
34348	34348	2	40	9	7.69228	0	0	1	0	1	1	0	0	0	0	0	0	1	0	0	0	1	1	0	0
34354	34354	2	29	6	7.69238	0	0	1	0	1	1	0	0	0	0	0	0	1	0	0	0	1	1	0	0
34359	34359	2	29	6	7.69223	0	0	1	0	1	1	0	0	0	0	0	0	1	0	0	0	1	1	0	0
34366	34366	2	30	7	7.69223	0	0	1	0	1	1	0	0	0	0	0	0	1	0	0	0	1	1	0	0
34369	34369	2	25	6	7.69238	0	0	1	0	1	1	0	0	0	0	0	0	1	0	0	0	1	1	0	0
34431	34431	2	34	7	7.69239	0	0	1	0	1	1	0	0	0	0	0	0	1	0	0	0	1	1	0	0
34475	34475	2	25	6	7.69238	0	0	1	0	1	1	0	0	0	0	0	0	1	0	0	0	1	1	0	0
34495	34495	2	31	7	7.69223	0	0	1	0	1	1	0	0	0	0	0	0	1	0	0	0	1	1	0	0
34508	34508	2	35	8	7.69239	0	0	1	0	1	1	0	0	0	0	0	0	1	0	0	0	1	1	0	0
34509	34509	2	29	6	7.69238	0	0	1	0	1	1	0	0	0	0	0	0	1	0	0	0	1	1	0	0
34537	34537	2	30	7	7.69223	0	0	1	0	1	1	0	0	0	0	0	0	1	0	0	0	1	1	0	0
34539	34539	2	25	6	7.69238	0	0	1	0	1	1	0	0	0	0	0	0	1	0	0	0	1	1	0	0
34564	34564	2	30	7	7.69223	0	0	1	0	1	1	0	0	0	0	0	0	1	0	0	0	1	1	0	0
34702	34702	2	36	8	7.69239	0	0	1	0	1	1	0	0	0	0	0	0	1	0	0	0	1	1	0	0
34734	34734	2	28	6	7.69238	0	0	1	0	1	1	0	0	0	0	0	0	1	0	0	0	1	1	0	0
34737	34737	2	35	8	7.69239	0	0	1	0	1	1	0	0	0	0	0	0	1	0	0	0	1	1	0	0
34774	34774	2	36	8	7.69239	0	0	1	0	1	1	0	0	0	0	0	0	1	0	0	0	1	1	0	0
34798	34798	2	31	7	7.69223	0	0	1	0	1	1	0	0	0	0	0	0	1	0	0	0	1	1	0	0
34806	34806	2	29	6	7.69238	0	0	1	0	1	1	0	0	0	0	0	0	1	0	0	0	1	1	0	0
34808	34808	2	22	5	7.69236	0	0	1	0	1	1	0	0	0	0	0	0	1	0	0	0	1	1	0	0
34816	34816	2	36	8	7.69239	0	0	1	0	1	1	0	0	0	0	0	0	1	0	0	0	1	1	0	0
34820	34820	2	23	5	7.69236	0	0	1	0	1	1	0	0	0	0	0	0	1	0	0	0	1	1	0	0
34826	34826	2	30	7	7.69223	0	0	1	0	1	1	0	0	0	0	0	0	1	0	0	0	1	1	0	0
34832	34832	2	30	7	7.69223	0	0	1	0	1	1	0	0	0	0	0	0	1	0	0	0	1	1	0	0
34885	34885	2	26	6	7.69238	0	0	1	0	1	1	0	0	0	0	0	0	1	0	0	0	1	1	0	0
34907	34907	2	32	7	7.69223	0	0	1	0	1	1	0	0	0	0	0	0	1	0	0	0	1	1	0	0
34933	34933	2	31	7	7.69223	0	0	1	0	1	1	0	0	0	0	0	0	1	0	0	0	1	1	0	0
34973	34973	2	28	6	7.69238	0	0	1	0	1	1	0	0	0	0	0	0	1	0	0	0	1	1	0	0
34998	34998	2	28	6	7.69238	0	0	1	0	1	1	0	0	0	0	0	0	1	0	0	0	1	1	0	0
35029	35029	2	28	6	7.69238	0	0	1	0	1	1	0	0	0	0	0	0	1	0	0	0	1	1	0	0
35039	35039	2	31	7	7.69223	0	0	1	0	1	1	0	0	0	0	0	0	1	0	0	0	1	1	0	0
35045	35045	2	31	7	7.69223	0	0	1	0	1	1	0	0	0	0	0	0	1	0	0	0	1	1	0	0
35049	35049	2	35	8	7.69239	0	0	1	0	1	1	0	0	0	0	0	0	1	0	0	0	1	1	0	0
35098	35098	2	27	6	7.69238	0	0	1	0	1	1	0	0	0	0	0	0	1	0	0	0	1	1	0	0
35108	35108	2	30	7	7.69223	0	0	1	0	1	1	0	0	0	0	0	0	1	0	0	0	1	1	0	0
35150	35150	2	33	7	7.69223	0	0	1	0	1	1	0	0	0	0	0	0	1	0	0	0	1	1	0	0
35177	35177	2	33	7	7.69223	0	0	1	0	1	1	0	0	0	0	0	0	1	0	0	0	1	1	0	0
35205	35205	2	30	7	7.69223	0	0	1	0	1	1	0	0	0	0	0	0	1	0	0	0	1	1	0	0
35216	35216	2	42	9	7.69228	1	0	0	0	1	1	0	0	0	0	0	0	1	0	0	0	1	1	0	0
35231	35231	2	35	8	7.69239	0	0	1	0	1	1	0	0	0	0	0	0	1	0	0	0	1	1	0	0
35247	35247	2	40	9	7.69228	0	0	1	0	1	1	0	0	0	0	0	0	1	0	0	0	1	1	0	0
35251	35251	2	27	6	7.69238	0	0	1	0	1	1	0	0	0	0	0	0	1	0	0	0	1	1	0	0
35268	35268	2	25	6	7.69238	0	0	1	0	1	1	0	0	0	0	0	0	1	0	0	0	1	1	0	0
35276	35276	2	41	9	7.69228	0	0	1	0	1	1	0	0	0	0	0	0	1	0	0	0	1	1	0	0
35288	35288	2	23	5	7.69236	1	0	0	0	1	1	0	0	0	0	0	0	1	0	0	0	1	1	0	0
35294	35294	2	28	6	7.69238	0	0	1	0	1	1	0	0	0	0	0	0	1	0	0	0	1	1	0	0
35301	35301	2	26	6	7.69238	0	0	1	0	1	1	0	0	0	0	0	0	1	0	0	0	1	1	0	0
35331	35331	2	29	6	7.69223	0	0	1	0	1	1	0	0	0	0	0	0	1	0	0	0	1	1	0	0
35335	35335	2	35	8	7.69239	0	0	1	0	1	1	0	0	0	0	0	0	1	0	0	0	1	1	0	0
35368	35368	2	30	7	7.69223	0	0	1	0	1	1	0	0	0	0	0	0	1	0	0	0	1	1	0	0
35398	35398	2	30	7	7.69223	0	0	1	0	1	1	0	0	0	0	0	0	1	0	0	0	1	1	0	0
35450	35450	2	24	5	7.69236	0	0	1	0	1	1	0	0	0	0	0	0	1	0	0	0	1	1	0	0
35471	35471	2	26	6	7.69238	0	0	1	0	1	1	0	0	0	0	0	0	1	0	0	0	1	1	0	0
35485	35485	2	36	8	7.69239	0	0	1	0	1	1	0	0	0	0	0	0	1	0	0	0	1	1	0	0
35510	35510	2	28	6	7.69238	0	0	1	0	1	1	0	0	0	0	0	0	1	0	0	0	1	1	0	0
35538	35538	2	32	7	7.69223	0	0	1	0	1	1	0	0	0	0	0	0	1	0	0	0	1	1	0	0
35567	35567	2	33	7	7.69223	0	0	1	0	1	1	0	0	0	0	0	0	1	0	0	0	1	1	0	0
35568	35568	2	28	6	7.69238	0	0	1	0	1	1	0	0	0	0	0	0	1	0	0	0	1	1	0	0
35573	35573	2	36	8	7.69239	1	0	0	0	1	1	0	0	0	0	0	0	1	0	0	0	1	1	0	0
35577	35577	2	33	7	7.69223	0	0	1	0	1	1	0	0	0	0	0	0	1	0	0	0	1	1	0	0
35664	35664	2	38	8	7.69239	0	0	1	0	1	1	0	0	0	0	0	0	1	0	0	0	1	1	0	0
35692	35692	2	28	6	7.69238	0	0	1	0	1	1	0	0	0	0	0	0	1	0	0	0	1	1	0	0
35704	35704	2	22	5	7.69236	0	0	1	0	1	1	0	0	0	0	0	0	1	0	0	0	1	1	0	0
35716	35716	2	30	7	7.69223	0	0	1	0	1	1	0	0	0	0	0	0	1	0	0	0	1	1	0	0
35717	35717	2	32	7	7.69223	0	0	1	0	1	1	0	0	0	0	0	0	1	0	0	0	1	1	0	0
35723	35723	2	28	6	7.69238	0	0	1	0	1	1	0	0	0	0	0	0	1	0	0	0	1	1	0	0
35735	35735	2	22	5	7.69236	0	0	1	0	1	1	0	0	0	0	0	0	1	0	0	0	1	1	0	0
35755	35755	2	30	7	7.69223	0	0	1	0	1	1	0	0	0	0	0	0	1	0	0	0	1	1	0	0
35785	35785	2	32	7	7.69223	0	1	0	0	1	1	0	0	0	0	0	0	1	0	0	0	1	1	0	0
35796	35796	2	34	7	7.69223	0	0	1	0	1	1	0	0	0	0	0	0	1	0	0	0	1	1	0	0
35803	35803	2	41	9	7.69228	0	1	0	0	1	1	0	0	0	0	0	0	1	0	0	0	1	1	0	0
35827	35827	2	38	8	7.69239	0	0	1	0	1	1	0	0	0	0	0	0	1	0	0	0	1	1	0	0
35930	35930	2	31	7	7.69223	0	0	1	0	1	1	0	0	0	0	0	0	1	0	0	0	1	1	0	0
35947	35947	2	29	6	7.69223	0	0	1	0	1	1	0	0	0	0	0	0	1	0	0	0	1	1	0	0
35957	35957	2	31	7	7.69223	0	0	1	0	1	1	0	0	0	0	0	0	1	0	0	0	1	1	0	0
35971	35971	2	29	6	7.69238	0	0	1	0	1	1	0	0	0	0	0	0	1	0	0	0	1	1	0	0
35976	35976	2	29	6	7.69238	0	0	1	0	1	1	0	0	0	0	0	0	1	0	0	0	1	1	0	0
35981	35981	2	35	8	7.69239	0	0	1	0	1	1	0	0	0	0	0	0	1	0	0	0	1	1	0	0
36000	36000	2	28	6	7.69238	0	0	1	0	1	1	0	0	0	0	0	0	1	0	0	0	1	1	0	0
36023	36023	2	36	8	7.69239	0	0	1	0	1	1	0	0	0	0	0	0	1	0	0	0	1	1	0	0
36034	36034	2	28	6	7.69238	0	0	1	0	1	1	0	0	0	0	0	0	1	0	0	0	1	1	0	0
36056	36056	2	28	6	7.69238	0	0	1	0	1	1	0	0	0	0	0	0	1	0	0	0	1	1	0	0
36061	36061	2	29	6	7.69223	0	0	1	0	1	1	0	0	0	0	0	0	1	0	0	0	1	1	0	0
36106	36106	2	32	7	7.69223	0	0	1	0	1	1	0	0	0	0	0	0	1	0	0	0	1	1	0	0
36120	36120	2	27	6	7.69238	0	0	1	0	1	1	0	0	0	0	0	0	1	0	0	0	1	1	0	0
36128	36128	2	44	9	7.69228	0	0	0	1	1	1	1	0	0	1	0	0	1	2	1	1	1	1	0	0
36146	36146	2	37	8	7.69239	0	0	1	0	1	1	0	0	0	0	0	0	1	0	0	0	1	1	0	0
36160	36160	2	35	8	7.69239	0	0	1	0	1	1	0	0	0	0	0	0	1	0	0	0	1	1	0	0
36205	36205	2	29	6	7.69238	0	0	1	0	1	1	0	0	0	0	0	0	1	0	0	0	1	1	0	0
36219	36219	2	31	7	7.69223	0	0	1	0	1	1	0	0	0	0	0	0	1	0	0	0	1	1	0	0
36226	36226	2	31	7	7.69223	0	0	1	0	1	1	0	0	0	0	0	0	1	0	0	0	1	1	0	0
36235	36235	2	32	7	7.69223	0	0	1	0	1	1	0	0	0	0	0	0	1	0	0	0	1	1	0	0
36279	36279	2	33	7	7.69223	0	0	1	0	1	1	0	0	0	0	0	0	1	0	0	0	1	1	0	0
36295	36295	2	37	8	7.69239	0	0	1	0	1	1	0	0	0	0	0	0	1	0	0	0	1	1	0	0
36306	36306	2	37	8	7.69239	0	0	1	0	1	1	0	0	0	0	0	0	1	0	0	0	1	1	0	0
36321	36321	2	35	8	7.69239	0	0	1	0	1	1	0	0	0	0	0	0	1	0	0	0	1	1	0	0
36387	36387	2	21	5	7.69236	0	0	1	0	1	1	0	0	0	0	0	0	1	0	0	0	1	1	0	0
36410	36410	2	32	7	7.69223	0	0	1	0	1	1	0	0	0	0	0	0	1	0	0	0	1	1	0	0
36412	36412	2	25	6	7.69238	0	0	1	0	1	1	0	0	0	0	0	0	1	0	0	0	1	1	0	0
36464	36464	2	24	5	7.69238	0	0	1	0	1	1	0	0	0	0	0	0	1	0	0	0	1	1	0	0
36465	36465	2	34	7	7.69223	0	0	1	0	1	1	0	0	0	0	0	0	1	0	0	0	1	1	0	0
36468	36468	2	19	4	7.69246	0	0	1	0	1	1	0	0	0	0	0	0	1	0	0	0	1	1	0	0
36482	36482	2	33	7	7.69223	0	0	1	0	1	1	0	0	0	0	0	0	1	0	0	0	1	1	0	0
36488	36488	2	25	6	7.69238	0	0	1	0	1	1	0	0	0	0	0	0	1	0	0	0	1	1	0	0
36501	36501	2	31	7	7.69223	0	0	1	0	1	1	0	0	0	0	0	0	1	0	0	0	1	1	0	0
36502	36502	2	28	6	7.69238	0	0	1	0	1	1	0	0	0	0	0	0	1	0	0	0	1	1	0	0
36531	36531	2	28	6	7.69238	0	0	1	0	1	1	0	0	0	0	0	0	1	0	0	0	1	1	0	0
36544	36544	2	34	7	7.69223	1	0	0	0	1	1	0	0	0	0	0	0	1	0	0	0	1	1	0	0
36555	36555	2	32	7	7.69223	0	0	1	0	1	1	0	0	0	0	0	0	1	0	0	0	1	1	0	0
36558	36558	2	28	6	7.69238	0	1	0	0	1	1	0	0	0	0	0	0	1	0	0	0	1	1	0	0
36570	36570	2	29	6	7.69238	0	0	1	0	1	1	0	0	0	0	0	0	1	0	0	0	1	1	0	0
36577	36577	2	33	7	7.69223	0	1	0	0	1	1	0	0	0	0	0	0	1	0	0	0	1	1	0	0
36581	36581	2	24	5	7.69236	0	0	1	0	1	1	0	0	0	0	0	0	1	0	0	0	1	1	0	0
36588	36588	2	26	6	7.69238	0	0	1	0	1	1	0	0	0	0	0	0	1	0	0	0	1	1	0	0
36591	36591	2	30	7	7.69223	0	0	1	0	1	1	0	0	0	0	0	0	1	0	0	0	1	1	0	0
36653	36653	2	24	5	7.69238	0	0	1	0	1	1	0	0	0	0	0	0	1	0	0	0	1	1	0	0
36662	36662	2	29	6	7.69223	0	0	1	0	1	1	0	0	0	0	0	0	1	0	0	0	1	1	0	0
36663	36663	2	33	7	7.69223	0	0	1	0	1	1	0	0	0	0	0	0	1	0	0	0	1	1	0	0
36671	36671	2	29	6	7.69223	0	0	1	0	1	1	0	0	0	0	0	0	1	0	0	0	1	1	0	0
36672	36672	2	29	6	7.69223	0	0	1	0	1	1	0	0	0	0	0	0	1	0	0	0	1	1	0	0
36679	36679	2	29	6	7.69238	0	0	1	0	1	1	0	0	0	0	0	0	1	0	0	0	1	1	0	0
36698	36698	2	32	7	7.69223	0	0	1	0	1	1	0	0	0	0	0	0	1	0	0	0	1	1	0	0
36737	36737	2	32	7	7.69223	0	0	1	0	1	1	0	0	0	0	0	0	1	0	0	0	1	1	0	0
36754	36754	2	31	7	7.69223	0	0	1	0	1	1	0	0	0	0	0	0	1	0	0	0	1	1	0	0
36793	36793	2	31	7	7.69223	0	0	1	0	1	1	0	0	0	0	0	0	1	0	0	0	1	1	0	0
36797	36797	2	36	8	7.69239	0	0	1	0	1	1	0	0	0	0	0	0	1	0	0	0	1	1	0	0
36828	36828	2	30	7	7.69223	0	0	1	0	1	1	0	0	0	0	0	0	1	0	0	0	1	1	0	0
36838	36838	2	35	8	7.69239	0	0	1	0	1	1	0	0	0	0	0	0	1	0	0	0	1	1	0	0
36865	36865	2	29	6	7.69238	0	0	1	0	1	1	0	0	0	0	0	0	1	0	0	0	1	1	0	0
36872	36872	2	28	6	7.69238	0	0	1	0	1	1	0	0	0	0	0	0	1	0	0	0	1	1	0	0
36897	36897	2	41	9	7.69228	0	0	1	0	1	1	0	0	0	0	0	0	1	0	0	0	1	1	0	0
36930	36930	2	36	8	7.69239	0	0	1	0	1	1	0	0	0	0	0	0	1	0	0	0	1	1	0	0
36950	36950	2	27	6	7.69238	0	0	1	0	1	1	0	0	0	0	0	0	1	0	0	0	1	1	0	0
36982	36982	2	37	8	7.69239	0	0	1	0	1	1	0	0	0	0	0	0	1	0	0	0	1	1	0	0
37008	37008	2	23	5	7.69236	0	0	1	0	1	1	0	0	0	0	0	0	1	0	0	0	1	1	0	0
37014	37014	2	28	6	7.69238	0	0	1	0	1	1	0	0	0	0	0	0	1	0	0	0	1	1	0	0
37017	37017	2	29	6	7.69238	0	0	1	0	1	1	0	0	0	0	0	0	1	0	0	0	1	1	0	0
37026	37026	2	29	6	7.69223	0	0	1	0	1	1	0	0	0	0	0	0	1	0	0	0	1	1	0	0
37044	37044	2	35	8	7.69239	0	0	1	0	1	1	0	0	0	0	0	0	1	0	0	0	1	1	0	0
37051	37051	2	30	7	7.69223	0	1	0	0	1	1	0	0	0	0	0	0	1	0	0	0	1	1	0	0
37091	37091	2	32	7	7.69223	0	0	1	0	1	1	0	0	0	0	0	0	1	0	0	0	1	1	0	0
37106	37106	2	34	7	7.69239	0	0	1	0	1	1	0	0	0	0	0	0	1	0	0	0	1	1	0	0
37126	37126	2	27	6	7.69238	0	0	1	0	1	1	0	0	0	0	0	0	1	0	0	0	1	1	0	0
37129	37129	2	27	6	7.69238	0	0	1	0	1	1	0	0	0	0	0	0	1	0	0	0	1	1	0	0
37154	37154	2	32	7	7.69223	0	0	1	0	1	1	0	0	0	0	0	0	1	0	0	0	1	1	0	0
37198	37198	2	30	7	7.69223	0	0	1	0	1	1	0	0	0	0	0	0	1	0	0	0	1	1	0	0
37199	37199	2	35	8	7.69239	0	0	1	0	1	1	0	0	0	0	0	0	1	0	0	0	1	1	0	0
37218	37218	2	28	6	7.69238	0	0	1	0	1	1	0	0	0	0	0	0	1	0	0	0	1	1	0	0
37272	37272	2	30	7	7.69223	0	0	1	0	1	1	0	0	0	0	0	0	1	0	0	0	1	1	0	0
37300	37300	2	27	6	7.69238	0	0	1	0	1	1	0	0	0	0	0	0	1	0	0	0	1	1	0	0
37309	37309	2	38	8	7.69239	0	0	1	0	1	1	0	0	0	0	0	0	1	0	0	0	1	1	0	0
37311	37311	2	33	7	7.69223	0	1	0	0	1	1	0	0	0	0	0	0	1	0	0	0	1	1	0	0
37317	37317	2	28	6	7.69238	0	0	1	0	1	1	0	0	0	0	0	0	1	0	0	0	1	1	0	0
37338	37338	2	35	8	7.69239	1	0	0	0	1	1	0	0	0	0	0	0	1	0	0	0	1	1	0	0
37344	37344	2	28	6	7.69238	0	0	1	0	1	1	0	0	0	0	0	0	1	0	0	0	1	1	0	0
37364	37364	2	31	7	7.69223	0	0	1	0	1	1	0	0	0	0	0	0	1	0	0	0	1	1	0	0
37365	37365	2	26	6	7.69238	0	0	1	0	1	1	0	0	0	0	0	0	1	0	0	0	1	1	0	0
37392	37392	2	27	6	7.69238	0	0	1	0	1	1	0	0	0	0	0	0	1	0	0	0	1	1	0	0
37395	37395	2	28	6	7.69238	0	0	1	0	1	1	0	0	0	0	0	0	1	0	0	0	1	1	0	0
37420	37420	2	39	8	7.69239	0	0	1	0	1	1	0	0	0	0	0	0	1	0	0	0	1	1	0	0
37460	37460	2	28	6	7.69238	0	0	1	0	1	1	0	0	0	0	0	0	1	0	0	0	1	1	0	0
37494	37494	2	25	6	7.69238	0	0	1	0	1	1	0	0	0	0	0	0	1	0	0	0	1	1	0	0
37508	37508	2	32	7	7.69223	0	0	1	0	1	1	0	0	0	0	0	0	1	0	0	0	1	1	0	0
37542	37542	2	30	7	7.69223	0	0	1	0	1	1	0	0	0	0	0	0	1	0	0	0	1	1	0	0
37544	37544	2	29	6	7.69238	0	0	1	0	1	1	0	0	0	0	0	0	1	0	0	0	1	1	0	0
37558	37558	2	28	6	7.69238	0	0	1	0	1	1	0	0	0	0	0	0	1	0	0	0	1	1	0	0
37570	37570	2	33	7	7.69223	0	0	1	0	1	1	0	0	0	0	0	0	1	0	0	0	1	1	0	0
37571	37571	2	31	7	7.69223	0	0	1	0	1	1	0	0	0	0	0	0	1	0	0	0	1	1	0	0
37656	37656	2	27	6	7.69238	0	0	1	0	1	1	0	0	0	0	0	0	1	0	0	0	1	1	0	0
37658	37658	2	32	7	7.69223	0	0	1	0	1	1	0	0	0	0	0	0	1	0	0	0	1	1	0	0
37663	37663	2	27	6	7.69238	0	0	1	0	1	1	0	0	0	0	0	0	1	0	0	0	1	1	0	0
37676	37676	2	28	6	7.69238	1	0	0	0	1	1	0	0	0	0	0	0	1	0	0	0	1	1	2	1
37690	37690	2	28	6	7.69238	0	0	1	0	1	1	0	0	0	0	0	0	1	0	0	0	1	1	0	0
37697	37697	2	31	7	7.69223	0	0	1	0	1	1	0	0	0	0	0	0	1	0	0	0	1	1	0	0
37700	37700	2	29	6	7.69223	0	0	1	0	1	1	0	0	0	0	0	0	1	0	0	0	1	1	0	0
37703	37703	2	33	7	7.69223	0	0	1	0	1	1	0	0	0	0	0	0	1	0	0	0	1	1	0	0
37763	37763	2	28	6	7.69238	0	0	1	0	1	1	0	0	0	0	0	0	1	0	0	0	1	1	0	0
37786	37786	2	26	6	7.69238	0	0	1	0	1	1	0	0	0	0	0	0	1	0	0	0	1	1	0	0
37807	37807	2	37	8	7.69239	0	1	0	0	1	1	0	0	0	0	0	0	1	0	0	0	1	1	0	0
37820	37820	2	30	7	7.69223	0	0	1	0	1	1	0	0	0	0	0	0	1	0	0	0	1	1	0	0
37851	37851	2	25	6	7.69238	0	0	1	0	1	1	0	0	0	0	0	0	1	0	0	0	1	1	0	0
37904	37904	2	30	7	7.69223	0	0	1	0	1	1	0	0	0	0	0	0	1	0	0	0	1	1	0	0
37923	37923	2	36	8	7.69239	0	0	1	0	1	1	0	0	0	0	0	0	1	0	0	0	1	1	0	0
37924	37924	2	26	6	7.69238	0	0	1	0	1	1	0	0	0	0	0	0	1	0	0	0	1	1	0	0
37943	37943	2	31	7	7.69223	0	0	1	0	1	1	0	0	0	0	0	0	1	0	0	0	1	1	0	0
37945	37945	2	34	7	7.69239	0	0	1	0	1	1	0	0	0	0	0	0	1	0	0	0	1	1	0	0
37967	37967	2	25	6	7.69238	0	0	1	0	1	1	0	0	0	0	0	0	1	0	0	0	1	1	0	0
37968	37968	2	29	6	7.69223	0	0	1	0	1	1	0	0	0	0	0	0	1	0	0	0	1	1	0	0
37976	37976	2	32	7	7.69223	0	0	1	0	1	1	0	0	0	0	0	0	1	0	0	0	1	1	0	0
38023	38023	2	29	6	7.69238	0	0	1	0	1	1	0	0	0	0	0	0	1	0	0	0	1	1	0	0
38043	38043	2	34	7	7.69223	0	0	1	0	1	1	0	0	0	0	0	0	1	0	0	0	1	1	0	0
38111	38111	2	25	6	7.69238	0	0	1	0	1	1	0	0	0	0	0	0	1	0	0	0	1	1	0	0
38125	38125	2	36	8	7.69239	0	0	1	0	1	1	0	0	0	0	0	0	1	0	0	0	1	1	0	0
38128	38128	2	29	6	7.69238	0	0	1	0	1	1	0	0	0	0	0	0	1	0	0	0	1	1	0	0
38181	38181	2	32	7	7.69223	0	1	0	0	1	1	0	0	0	0	0	0	1	0	0	0	1	1	0	0
38182	38182	2	28	6	7.69238	0	0	1	0	1	1	0	0	0	0	0	0	1	0	0	0	1	1	0	0
38194	38194	2	30	7	7.69223	0	0	1	0	1	1	0	0	0	0	0	0	1	0	0	0	1	1	0	0
38212	38212	2	39	8	7.69239	0	0	1	0	1	1	0	0	0	0	0	0	1	0	0	0	1	1	0	0
38231	38231	2	31	7	7.69223	0	0	1	0	1	1	0	0	0	0	0	0	1	0	0	0	1	1	0	0
38247	38247	2	26	6	7.69238	0	0	1	0	1	1	0	0	0	0	0	0	1	0	0	0	1	1	0	0
38257	38257	2	29	6	7.69238	0	0	1	0	1	1	0	0	0	0	0	0	1	0	0	0	1	1	0	0
38277	38277	2	29	6	7.69238	0	0	1	0	1	1	0	0	0	0	0	0	1	0	0	0	1	1	0	0
38310	38310	2	31	7	7.69223	0	0	1	0	1	1	0	0	0	0	0	0	1	0	0	0	1	1	0	0
38343	38343	2	33	7	7.69223	0	0	1	0	1	1	0	0	0	0	0	0	1	0	0	0	1	1	0	0
38363	38363	2	32	7	7.69223	0	0	1	0	1	1	0	0	0	0	0	0	1	0	0	0	1	1	0	0
38365	38365	2	32	7	7.69223	0	0	1	0	1	1	0	0	0	0	0	0	1	0	0	0	1	1	0	0
38409	38409	2	27	6	7.69238	0	0	1	0	1	1	0	0	0	0	0	0	1	0	0	0	1	1	0	0
38453	38453	2	30	7	7.69223	0	0	1	0	1	1	0	0	0	0	0	0	1	0	0	0	1	1	0	0
38473	38473	2	29	6	7.69238	0	0	1	0	1	1	0	0	0	0	0	0	1	0	0	0	1	1	0	0
38503	38503	2	30	7	7.69223	0	1	0	0	1	1	0	0	0	0	0	0	1	0	0	0	1	1	0	0
38559	38559	2	29	6	7.69238	0	0	1	0	1	1	0	0	0	0	0	0	1	0	0	0	1	1	0	0
38572	38572	2	29	6	7.69238	0	0	1	0	1	1	0	0	0	0	0	0	1	0	0	0	1	1	0	0
38576	38576	2	28	6	7.69238	0	1	0	0	1	1	0	0	0	0	0	0	1	0	0	0	1	1	0	0
38594	38594	2	29	6	7.69238	0	0	1	0	1	1	0	0	0	0	0	0	1	0	0	0	1	1	0	0
38635	38635	2	27	6	7.69238	0	0	1	0	1	1	0	0	0	0	0	0	1	0	0	0	1	1	0	0
38645	38645	2	36	8	7.69239	0	1	1	0	1	2	0	0	0	0	0	0	1	0	0	0	2	2	0	0
38657	38657	2	28	6	7.69238	0	0	1	0	1	1	0	0	0	0	0	0	1	0	0	0	1	1	0	0
38722	38722	2	21	5	7.69236	0	0	1	0	1	1	0	0	0	0	0	0	1	0	0	0	1	1	0	0
38746	38746	2	25	6	7.69238	0	0	1	0	1	1	0	0	0	0	0	0	1	0	0	0	1	1	0	0
38747	38747	2	20	5	7.69236	0	0	1	0	1	1	0	0	0	0	0	0	1	0	0	0	1	1	0	0
38767	38767	2	34	7	7.69223	0	0	1	0	1	1	0	0	0	0	0	0	1	0	0	0	1	1	0	0
38798	38798	2	31	7	7.69223	0	0	1	0	1	1	0	0	0	0	0	0	1	0	0	0	1	1	0	0
38819	38819	2	28	6	7.69238	0	0	1	0	1	1	0	0	0	0	0	0	1	0	0	0	1	1	0	0
38831	38831	2	34	7	7.69239	0	0	1	0	1	1	0	0	0	0	0	0	1	0	0	0	1	1	0	0
38855	38855	2	26	6	7.69238	1	0	0	0	1	1	0	0	0	0	0	0	1	0	0	0	1	1	0	0
38883	38883	2	29	6	7.69238	0	0	1	0	1	1	0	0	0	0	0	0	1	0	0	0	1	1	0	0
38886	38886	2	33	7	7.69223	0	0	1	0	1	1	0	0	0	0	0	0	1	0	0	0	1	1	0	0
38890	38890	2	27	6	7.69238	0	0	1	0	1	1	0	0	0	0	0	0	1	0	0	0	1	1	0	0
38908	38908	2	35	8	7.69239	0	0	1	0	1	1	0	0	0	0	0	0	1	0	0	0	1	1	0	0
38968	38968	2	19	4	7.69236	0	0	1	0	1	1	0	0	0	0	0	0	1	0	0	0	1	1	2	1
38972	38972	2	32	7	7.69223	0	0	1	0	1	1	0	0	0	0	0	0	1	0	0	0	1	1	0	0
38995	38995	2	31	7	7.69223	0	0	1	0	1	1	0	0	0	0	0	0	1	0	0	0	1	1	0	0
39000	39000	2	20	5	7.69236	0	0	1	0	1	1	0	0	0	0	0	0	1	0	0	0	1	1	0	0
39037	39037	2	28	6	7.69238	0	0	1	0	1	1	0	0	0	0	0	0	1	0	0	0	1	1	0	0
39060	39060	2	31	7	7.69223	0	0	1	0	1	1	0	0	0	0	0	0	1	0	0	0	1	1	0	0
39116	39116	2	39	8	7.69239	0	0	1	0	1	1	0	0	0	0	0	0	1	0	0	0	1	1	0	0
39143	39143	2	22	5	7.69236	1	0	0	0	1	1	0	0	0	0	0	0	1	0	0	0	1	1	0	0
39156	39156	2	33	7	7.69223	0	0	1	0	1	1	0	0	0	0	0	0	1	0	0	0	1	1	0	0
39162	39162	2	33	7	7.69223	0	0	1	0	1	1	0	0	0	0	0	0	1	0	0	0	1	1	0	0
39234	39234	2	27	6	7.69238	0	0	1	0	1	1	0	0	0	0	0	0	1	0	0	0	1	1	0	0
39238	39238	2	28	6	7.69238	0	0	1	0	1	1	0	0	0	0	0	0	1	0	0	0	1	1	0	0
39242	39242	2	26	6	7.69238	0	0	1	0	1	1	0	0	0	0	0	0	1	0	0	0	1	1	0	0
39259	39259	2	35	8	99.9982	0	1	0	0	1	1	0	0	0	0	0	0	1	0	0	0	1	1	0	0
39263	39263	2	26	6	7.69238	0	0	1	0	1	1	0	0	0	0	0	0	1	0	0	0	1	1	0	0
39329	39329	2	33	7	7.69223	0	0	1	0	1	1	0	0	0	0	0	0	1	0	0	0	1	1	0	0
39391	39391	2	34	7	7.69239	0	0	1	0	1	1	0	0	0	0	0	0	1	0	0	0	1	1	0	0
39398	39398	2	30	7	7.69223	0	0	1	0	1	1	0	0	0	0	0	0	1	0	0	0	1	1	0	0
39442	39442	2	28	6	7.69238	0	0	1	0	1	1	0	0	0	0	0	0	1	0	0	0	1	1	0	0
39466	39466	2	30	7	7.69223	0	0	1	0	1	1	0	0	0	0	0	0	1	0	0	0	1	1	0	0
39544	39544	2	44	9	100.003	0	1	0	0	1	1	0	0	0	0	0	0	1	0	0	0	1	1	0	0
39596	39596	2	30	7	7.69223	0	0	1	0	1	1	0	0	0	0	0	0	1	0	0	0	1	1	0	0
39604	39604	2	28	6	7.69238	0	0	1	0	1	1	0	0	0	0	0	0	1	0	0	0	1	1	0	0
39614	39614	2	25	6	7.69238	0	0	1	0	1	1	0	0	0	0	0	0	1	0	0	0	1	1	0	0
39658	39658	2	30	7	7.69223	0	0	1	0	1	1	0	0	0	0	0	0	1	0	0	0	1	1	0	0
39673	39673	2	30	7	7.69223	0	0	1	0	1	1	0	0	0	0	0	0	1	0	0	0	1	1	0	0
39675	39675	2	31	7	7.69223	0	0	1	0	1	1	0	0	0	0	0	0	1	0	0	0	1	1	0	0
39716	39716	2	30	7	7.69223	0	0	1	0	1	1	0	0	0	0	0	0	1	0	0	0	1	1	0	0
39734	39734	2	27	6	7.69238	0	0	1	0	1	1	0	0	0	0	0	0	1	0	0	0	1	1	0	0
39758	39758	2	29	6	7.69223	0	0	1	0	1	1	0	0	0	0	0	0	1	0	0	0	1	1	0	0
39764	39764	2	43	9	7.69228	1	0	0	0	1	1	0	0	0	0	0	0	1	0	0	0	1	1	1	1
39789	39789	2	30	7	7.69223	0	0	1	0	1	1	0	0	0	0	0	0	1	0	0	0	1	1	0	0
39793	39793	2	31	7	7.69223	0	0	1	0	1	1	0	0	0	0	0	0	1	0	0	0	1	1	0	0
39840	39840	2	33	7	7.69223	0	0	1	0	1	1	0	0	0	0	0	0	1	0	0	0	1	1	0	0
39841	39841	2	28	6	7.69238	0	0	1	0	1	1	0	0	0	0	0	0	1	0	0	0	1	1	0	0
39848	39848	2	29	6	7.69238	0	0	1	0	1	1	0	0	0	0	0	0	1	0	0	0	1	1	0	0
39869	39869	2	32	7	7.69223	0	0	1	0	1	1	0	0	0	0	0	0	1	0	0	0	1	1	0	0
39914	39914	2	29	6	7.69223	0	0	1	0	1	1	0	0	0	0	0	0	1	0	0	0	1	1	0	0
39918	39918	2	23	5	7.69236	1	0	0	0	1	1	0	0	0	0	0	0	1	0	0	0	1	1	0	0
39936	39936	2	31	7	7.69223	0	0	1	0	1	1	0	0	0	0	0	0	1	0	0	0	1	1	0	0
39938	39938	2	38	8	7.69239	0	0	1	0	1	1	0	0	0	0	0	0	1	0	0	0	1	1	0	0
39957	39957	2	31	7	7.69223	0	0	1	0	1	1	0	0	0	0	0	0	1	0	0	0	1	1	0	0
39959	39959	2	34	7	7.69239	0	0	1	0	1	1	0	0	0	0	0	0	1	0	0	0	1	1	0	0
39969	39969	2	31	7	7.69223	0	0	1	0	1	1	0	0	0	0	0	0	1	0	0	0	1	1	0	0
39974	39974	2	31	7	7.69223	0	0	1	0	1	1	0	0	0	0	0	0	1	0	0	0	1	1	0	0
39991	39991	2	25	6	7.69238	0	0	1	0	1	1	0	0	0	0	0	0	1	0	0	0	1	1	0	0
40006	40006	2	25	6	7.69238	0	0	1	0	1	1	0	0	0	0	0	0	1	0	0	0	1	1	0	0
40021	40021	2	40	9	7.69228	0	0	1	0	1	1	0	0	0	0	0	0	1	0	0	0	1	1	0	0
40073	40073	2	29	6	7.69223	0	0	1	0	1	1	0	0	0	0	0	0	1	0	0	0	1	1	0	0
40075	40075	2	24	5	7.69236	0	0	1	0	1	1	0	0	0	0	0	0	1	0	0	0	1	1	0	0
40085	40085	2	32	7	7.69223	0	0	1	0	1	1	0	0	0	0	0	0	1	0	0	0	1	1	0	0
40091	40091	2	30	7	7.69223	0	0	1	0	1	1	0	0	0	0	0	0	1	0	0	0	1	1	0	0
40157	40157	2	28	6	7.69238	0	0	1	0	1	1	0	0	0	0	0	0	1	0	0	0	1	1	0	0
40215	40215	2	27	6	7.69238	0	0	1	0	1	1	0	0	0	0	0	0	1	0	0	0	1	1	0	0
40242	40242	2	33	7	7.69223	0	0	1	0	1	1	0	0	0	0	0	0	1	0	0	0	1	1	0	0
40288	40288	2	26	6	7.69238	0	0	1	0	1	1	0	0	0	0	0	0	1	0	0	0	1	1	0	0
40296	40296	2	35	8	7.69239	0	1	0	0	1	1	0	0	0	0	0	0	1	0	0	0	1	1	0	0
40301	40301	2	29	6	7.69238	0	0	1	0	1	1	0	0	0	0	0	0	1	0	0	0	1	1	0	0
40304	40304	2	30	7	7.69223	0	0	1	0	1	1	0	0	0	0	0	0	1	0	0	0	1	1	0	0
40315	40315	2	39	8	7.69228	0	0	1	0	1	1	0	0	0	0	0	0	1	0	0	0	1	1	0	0
40316	40316	2	32	7	7.69223	0	0	1	0	1	1	0	0	0	0	0	0	1	0	0	0	1	1	0	0
40340	40340	2	31	7	7.69223	0	0	1	0	1	1	0	0	0	0	0	0	1	0	0	0	1	1	0	0
40362	40362	2	30	7	7.69223	0	0	1	0	1	1	0	0	0	0	0	0	1	0	0	0	1	1	0	0
40378	40378	2	28	6	7.69238	0	0	1	0	1	1	0	0	0	0	0	0	1	0	0	0	1	1	0	0
40382	40382	2	32	7	7.69223	0	0	1	0	1	1	0	0	0	0	0	0	1	0	0	0	1	1	0	0
40386	40386	2	38	8	7.69239	0	0	1	0	1	1	0	0	0	0	0	0	1	0	0	0	1	1	0	0
40447	40447	2	29	6	7.69223	0	0	1	0	1	1	0	0	0	0	0	0	1	0	0	0	1	1	0	0
40475	40475	2	28	6	7.69238	0	0	1	0	1	1	0	0	0	0	0	0	1	0	0	0	1	1	0	0
40496	40496	2	29	6	7.69238	0	0	1	0	1	1	0	0	0	0	0	0	1	0	0	0	1	1	0	0
40499	40499	2	31	7	7.69223	0	0	1	0	1	1	0	0	0	0	0	0	1	0	0	0	1	1	0	0
40539	40539	2	30	7	7.69223	0	0	1	0	1	1	0	0	0	0	0	0	1	0	0	0	1	1	0	0
40547	40547	2	29	6	7.69238	0	0	1	0	1	1	0	0	0	0	0	0	1	0	0	0	1	1	0	0
40559	40559	2	28	6	7.69238	0	0	1	0	1	1	0	0	0	0	0	0	1	0	0	0	1	1	0	0
40565	40565	2	35	8	7.69239	0	0	1	0	1	1	0	0	0	0	0	0	1	0	0	0	1	1	0	0
40588	40588	2	29	6	7.69238	0	0	1	0	1	1	0	0	0	0	0	0	1	0	0	0	1	1	0	0
40621	40621	2	32	7	7.69223	0	0	1	0	1	1	0	0	0	0	0	0	1	0	0	0	1	1	0	0
40626	40626	2	26	6	100.001	0	1	0	0	1	1	0	0	0	0	0	0	1	0	0	0	1	1	0	0
40630	40630	2	34	7	7.69239	0	0	1	0	1	1	0	0	0	0	0	0	1	0	0	0	1	1	0	0
40656	40656	2	30	7	7.69223	0	0	1	0	1	1	0	0	0	0	0	0	1	0	0	0	1	1	0	0
40676	40676	2	36	8	7.69239	0	0	1	0	1	1	0	0	0	0	0	0	1	0	0	0	1	1	0	0
40682	40682	2	31	7	7.69223	0	0	1	0	1	1	0	0	0	0	0	0	1	0	0	0	1	1	0	0
40716	40716	2	28	6	7.69238	0	0	1	0	1	1	0	0	0	0	0	0	1	0	0	0	1	1	0	0
40738	40738	2	32	7	7.69223	0	0	1	0	1	1	0	0	0	0	0	0	1	0	0	0	1	1	0	0
40744	40744	2	35	8	7.69239	0	1	0	0	1	1	0	0	0	0	0	0	1	0	0	0	1	1	0	0
40756	40756	2	29	6	7.69223	0	0	1	0	1	1	0	0	0	0	0	0	1	0	0	0	1	1	0	0
40796	40796	2	29	6	7.69238	0	0	1	0	1	1	0	0	0	0	0	0	1	0	0	0	1	1	0	0
40798	40798	2	34	7	7.69223	1	0	0	0	1	1	0	0	0	0	0	0	1	0	0	0	1	1	0	0
40803	40803	2	35	8	7.69239	0	0	1	0	1	1	0	0	0	0	0	0	1	0	0	0	1	1	0	0
40809	40809	2	28	6	7.69238	0	0	1	0	1	1	0	0	0	0	0	0	1	0	0	0	1	1	0	0
[truncated: 368,108 more rows]
